# Supplementary material for: Dimethyl trans-3-(4-bromo­phen­yl)-2-methyl­isoxazolidine-4,5-dicarboxyl­ate
Source: Acta Crystallogr Sect E Struct Rep Online. 2009 Aug 22;65(Pt 9):o2207. doi: 10.1107/S1600536809032462 (PMC2970144; doi:10.1107/S1600536809032462)
Supplement: Supplementary file 2 [file e-65-o2207-Isup2.hkl]

#
# h,k,l, Fc-squared, Fo-squared, sigma(Fo-squared) and status flag
#
data_I
_shelx_title ' TEST STRUCTURE D:\DATA\OMYILMAZ11_DENE\OMYILMAZ11'
_shelx_refln_list_code          4
_shelx_F_calc_maximum      257.63
_exptl_crystal_F_000       728.00
_reflns_d_resolution_high  0.7966
 
loop_
 _symmetry_equiv_pos_as_xyz
 'x, y, z'
 '-x, y+1/2, -z+1/2'
 '-x, -y, -z'
 'x, -y-1/2, z-1/2'
 
_cell_length_a    10.9020
_cell_length_b     8.1780
_cell_length_c    17.8127
_cell_angle_alpha  90.000
_cell_angle_beta  101.622
_cell_angle_gamma  90.000
 
_shelx_F_squared_multiplier     1.000
 
loop_
 _refln_index_h
 _refln_index_k
 _refln_index_l
 _refln_F_squared_calc
 _refln_F_squared_meas
 _refln_F_squared_sigma
 _refln_observed_status
   1   0   0      784.80      915.55     15.04 o
   2   0   0     1011.80     1058.26     19.46 o
   3   0   0    11859.99    10922.14     76.23 o
   4   0   0     8998.94     8895.77     43.12 o
   5   0   0     4411.62     4937.99     42.92 o
   6   0   0      488.03      447.60      8.18 o
   7   0   0     4514.06     4433.04     23.48 o
   8   0   0      424.85      418.56      7.06 o
   9   0   0      970.25     1022.88     15.21 o
  10   0   0     1353.21     1381.14     23.43 o
  11   0   0        8.49       29.69     10.45 o
  12   0   0      114.33      129.42      9.92 o
  13   0   0      245.88      207.17     14.07 o
   1   1   0     4634.08     4854.78     71.98 o
   2   1   0     7310.88     7315.41     81.08 o
   3   1   0     2134.52     2178.83     21.73 o
   4   1   0        9.18       12.21      4.64 o
   5   1   0     4517.87     4522.20     30.15 o
   6   1   0        6.13        9.38      5.59 o
   7   1   0      361.69      391.20      7.17 o
   8   1   0      452.31      459.79     11.87 o
   9   1   0      930.56      914.97      9.82 o
  10   1   0       98.73       96.32      5.28 o
  11   1   0       42.57       39.96      4.91 o
  12   1   0        1.82        9.05      5.55 o
  13   1   0        1.45       17.74      6.97 o
   0   2   0      612.12      834.21     15.69 o
   1   2   0     1327.40     1314.94     12.59 o
   2   2   0     1969.68     1959.24     27.74 o
   3   2   0     4106.99     3975.11     60.15 o
   4   2   0     1982.65     2029.51     12.36 o
   5   2   0     1425.76     1596.55     14.79 o
   6   2   0      724.60      700.04     10.05 o
   7   2   0      337.64      342.05      5.44 o
   8   2   0        2.22       12.73      5.97 o
   9   2   0       81.68       82.06      5.28 o
  10   2   0      151.68      169.26      6.77 o
  11   2   0       13.69       16.70      5.62 o
  12   2   0       23.92       24.72      4.85 o
  13   2   0       17.92       15.91      6.62 o
   1   3   0     2641.73     2637.06     20.27 o
   2   3   0     3266.73     3027.51     32.15 o
   3   3   0     1099.57     1129.50     24.37 o
   4   3   0      996.83      943.04     16.67 o
   5   3   0     3694.26     3617.44     29.90 o
   6   3   0     1849.37     1849.80     30.17 o
   7   3   0      180.18      165.98      6.29 o
   8   3   0      937.52      910.61     12.69 o
   9   3   0      321.91      313.22      5.64 o
  10   3   0        0.45        2.57      7.28 o
  11   3   0      215.37      227.23      6.71 o
  12   3   0       20.54       26.80      5.67 o
   0   4   0     2101.07     2122.96     53.88 o
   1   4   0      974.41      987.99      9.59 o
   2   4   0     2409.80     2459.04     22.60 o
   3   4   0     1172.33     1160.06     19.65 o
   4   4   0     1883.10     1963.41     31.45 o
   5   4   0        0.28        4.58      6.20 o
   6   4   0     1803.95     1780.38     22.36 o
   7   4   0      618.17      640.65     11.51 o
   8   4   0      347.91      356.65      8.86 o
   9   4   0     1036.48     1002.51     15.10 o
  10   4   0       62.47       75.10      5.59 o
  11   4   0       16.38       19.69      8.23 o
  12   4   0       19.66       18.80      6.71 o
   1   5   0        0.23       17.09     11.36 o
   2   5   0      303.00      352.74      8.74 o
   3   5   0       15.55       21.11      7.15 o
   4   5   0       19.32       27.00      7.84 o
   5   5   0        2.19        9.52      7.90 o
   6   5   0       65.37       60.50      6.50 o
   7   5   0      892.77      857.75     20.44 o
   8   5   0       34.63       33.17      7.28 o
   9   5   0       46.46       61.19      5.68 o
  10   5   0      166.84      166.22      5.51 o
  11   5   0       78.93       76.77      5.76 o
   0   6   0      542.78      552.94     35.40 o
   1   6   0      933.64      899.58     30.91 o
   2   6   0      239.48      211.88      7.47 o
   3   6   0     1049.76     1005.86     16.67 o
   4   6   0       53.72       74.76      8.21 o
   5   6   0      148.37      179.81      8.05 o
   6   6   0        3.29       -4.23      5.93 o
   7   6   0      564.98      588.61     17.45 o
   8   6   0       44.41       55.64      7.79 o
   9   6   0        5.51        4.64      5.15 o
  10   6   0      146.47      117.90      5.83 o
   1   7   0      448.84      404.83     15.11 o
   2   7   0     1450.81     1397.67     37.67 o
   3   7   0       49.52       47.06      8.10 o
   4   7   0       93.27       78.93      7.09 o
   5   7   0      140.71      154.65      8.31 o
   6   7   0       85.60      120.72      7.12 o
   7   7   0       35.20       18.61      7.04 o
   8   7   0      188.22      166.00      6.48 o
   9   7   0       48.36       57.85      7.33 o
   0   8   0       40.68       22.78     11.51 o
   1   8   0       82.35       75.44      8.25 o
   2   8   0      186.99      170.57      7.63 o
   3   8   0      107.14       82.87      6.66 o
   4   8   0       20.37       25.78      7.14 o
   5   8   0      111.00      104.70      8.47 o
   6   8   0       21.95        8.91      6.11 o
   7   8   0       80.22       60.61      6.61 o
   8   8   0       41.01       33.17      6.71 o
   1   9   0       10.84        7.56      8.08 o
   2   9   0       21.77       46.16      7.28 o
   3   9   0       15.73       24.45      7.22 o
   4   9   0        0.06       10.73      7.97 o
   5   9   0       33.37       44.08      8.15 o
   6   9   0       68.02       73.82      6.28 o
   0  10   0        7.99       14.25      9.17 o
   1  10   0        9.93       10.93      8.21 o
   2  10   0       23.53       16.96      7.39 o
   3  10   0       65.56       58.28      8.47 o
 -13   1   1        0.33        0.50      5.19 o
 -12   1   1      135.47      140.81      5.26 o
 -11   1   1      661.38      669.78     15.03 o
 -10   1   1      318.26      330.48      5.64 o
  -9   1   1       31.62       36.18      4.77 o
  -8   1   1     1655.53     1649.09     13.73 o
  -7   1   1      544.20      548.28      5.94 o
  -6   1   1      164.99      157.00      4.91 o
  -5   1   1     3258.00     3314.87     24.48 o
  -4   1   1     4247.17     4233.82     48.24 o
  -3   1   1       47.87       48.45      5.17 o
  -2   1   1     1860.17     1962.86     19.14 o
  -1   1   1    13090.10    11341.15     98.91 o
   0   1   1      186.12      275.53     19.40 o
   1   1   1      131.07      147.96      8.69 o
   2   1   1    10504.39     9845.08    105.56 o
   3   1   1     7670.01     7182.93    112.22 o
   4   1   1     1088.92     1083.44     14.10 o
   5   1   1     1798.70     1823.57     15.19 o
   6   1   1     4253.57     4063.54     45.55 o
   7   1   1       46.02       34.49      5.23 o
   8   1   1       12.69       18.54      4.61 o
   9   1   1      544.16      533.92      8.34 o
  10   1   1        6.72       14.47      4.93 o
  11   1   1       50.20       52.58      5.97 o
  12   1   1      127.56      139.17      6.07 o
  13   1   1       54.44       54.78      6.61 o
 -13   2   1       31.54       31.63      5.29 o
 -12   2   1      223.90      218.03      5.29 o
 -11   2   1       52.81       55.84      5.47 o
 -10   2   1      110.80      124.79      5.34 o
  -9   2   1     1805.19     1816.05     27.22 o
  -8   2   1       55.83       54.01      4.71 o
  -7   2   1      263.35      235.29      5.87 o
  -6   2   1     1232.28     1151.56     17.75 o
  -5   2   1     2686.82     2765.51     17.33 o
  -4   2   1      762.50      845.44      8.03 o
  -3   2   1     7398.79     7059.70     72.47 o
  -2   2   1    24524.44    20632.25    388.15 o
  -1   2   1     9586.20     8850.29     35.61 o
   0   2   1     2411.06     2491.00     40.20 o
   1   2   1     9448.67     9038.99    241.64 o
   2   2   1     2936.81     3122.95     45.77 o
   3   2   1      569.46      593.07     17.34 o
   4   2   1     6203.09     5963.10     79.50 o
   5   2   1     4372.28     4465.06     56.40 o
   6   2   1      253.02      277.45      6.06 o
   7   2   1     3476.66     3420.54     47.17 o
   8   2   1     1265.34     1316.14     19.15 o
   9   2   1        0.97        9.08      5.26 o
  10   2   1      267.35      290.16      5.88 o
  11   2   1      773.59      755.46     13.48 o
  12   2   1      122.15       98.45      5.38 o
  13   2   1        1.32       14.22      5.34 o
 -12   3   1        4.58        0.74      8.57 o
 -11   3   1        0.54        5.15      5.11 o
 -10   3   1       35.09       44.17      4.85 o
  -9   3   1      444.25      440.16      6.21 o
  -8   3   1      264.45      265.37      7.26 o
  -7   3   1        3.78       15.18      6.04 o
  -6   3   1      119.12      121.67      6.17 o
  -5   3   1       92.45      102.18      5.73 o
  -4   3   1     3514.83     3788.25     29.20 o
  -3   3   1     1219.58     1438.01     17.04 o
  -2   3   1       23.25       31.12      7.31 o
  -1   3   1     2082.22     2109.90     12.92 o
   0   3   1     4849.08     5248.83     94.75 o
   1   3   1      168.59      188.72      9.13 o
   2   3   1       33.48       49.68      8.23 o
   3   3   1     2151.74     2472.19     57.07 o
   4   3   1       40.04       36.46      7.21 o
   5   3   1       36.54       36.46      6.72 o
   6   3   1     1598.21     1715.87     27.67 o
   7   3   1        9.40       16.01      4.88 o
   8   3   1      208.61      222.03      6.38 o
   9   3   1        1.89       11.39      5.76 o
  10   3   1      155.71      144.61      5.75 o
  11   3   1       95.73      100.05      6.13 o
  12   3   1       78.18       87.08      6.78 o
 -12   4   1       29.54       42.89      7.28 o
 -11   4   1       32.91       36.71      5.60 o
 -10   4   1      179.32      178.43      7.55 o
  -9   4   1      283.04      293.24      5.70 o
  -8   4   1       89.41      104.44      6.12 o
  -7   4   1       88.33       94.82      5.74 o
  -6   4   1     1203.45     1246.48     10.99 o
  -5   4   1     1254.19     1198.84     15.75 o
  -4   4   1      182.52      219.25      7.08 o
  -3   4   1       24.83       50.92      7.25 o
  -2   4   1     4133.52     4085.65     22.45 o
  -1   4   1        1.12       10.17      7.96 o
   0   4   1     1986.98     1891.46     20.41 o
   1   4   1     1095.51      951.26     23.93 o
   2   4   1      971.47     1042.17     23.57 o
   3   4   1      532.48      635.42     10.54 o
   4   4   1     1825.89     1705.95     39.77 o
   5   4   1      289.00      280.68      6.74 o
   6   4   1       15.20       25.17      5.96 o
   7   4   1      182.87      181.23      7.35 o
   8   4   1     1030.75     1053.99     21.15 o
   9   4   1      121.95      124.92      5.40 o
  10   4   1       21.00       31.06      4.89 o
  11   4   1        1.92        3.49      5.17 o
  12   4   1      192.94      196.82      7.90 o
 -11   5   1      192.34      190.16      5.60 o
 -10   5   1      143.70      139.73      5.89 o
  -9   5   1      269.72      297.16      7.98 o
  -8   5   1        8.78       12.89      4.83 o
  -7   5   1     1618.09     1604.21     38.41 o
  -6   5   1       65.64       93.72      6.48 o
  -5   5   1      120.01      140.16      6.16 o
  -4   5   1     1307.58     1210.13     26.02 o
  -3   5   1     1684.39     1685.05     11.93 o
  -2   5   1     1947.84     2115.20     34.30 o
  -1   5   1     2071.45     2084.49     34.08 o
   0   5   1     2215.61     2225.40     63.46 o
   1   5   1       33.68       37.54      8.07 o
   2   5   1     1066.58      993.88     14.66 o
   3   5   1     1187.89     1177.32     24.68 o
   4   5   1      741.78      800.98     18.60 o
   5   5   1     1024.77      980.90     18.17 o
   6   5   1     1069.55     1039.61     27.41 o
   7   5   1      232.22      246.36     13.46 o
   8   5   1      150.80      115.49      5.60 o
   9   5   1      477.56      432.07      9.86 o
  10   5   1      183.60      191.29      5.98 o
  11   5   1        2.50        8.17      7.40 o
 -10   6   1       16.46       11.13      6.21 o
  -9   6   1      146.69      142.55      5.62 o
  -8   6   1      212.35      167.05      6.10 o
  -7   6   1        4.93       30.22      6.24 o
  -6   6   1        4.64        9.77      6.22 o
  -5   6   1      471.36      408.53      7.17 o
  -4   6   1      141.44      122.14     13.60 o
  -3   6   1      105.26      101.90      6.25 o
  -2   6   1      401.71      380.81     10.63 o
  -1   6   1       11.31       15.59      6.86 o
   0   6   1      801.97      816.55     20.60 o
   1   6   1      450.10      442.76     12.11 o
   2   6   1       83.63       74.82      7.15 o
   3   6   1      241.78      222.09      8.15 o
   4   6   1      280.51      269.87      8.32 o
   5   6   1      591.78      607.69     25.98 o
   6   6   1       27.06       30.78      6.86 o
   7   6   1      238.81      228.37      6.63 o
   8   6   1       80.62       88.65      9.00 o
   9   6   1       12.56       20.22      5.29 o
  10   6   1       70.87       39.40      5.85 o
  -9   7   1       59.93       59.97      6.07 o
  -8   7   1       82.52       77.99      6.91 o
  -7   7   1        0.63       16.40      6.97 o
  -6   7   1        8.37        4.13      5.87 o
  -5   7   1       40.94       54.08      8.04 o
  -4   7   1       33.11       43.87      8.20 o
  -3   7   1      158.04      123.99      8.31 o
  -2   7   1      102.86       72.29      7.94 o
  -1   7   1      519.23      536.85     10.79 o
   0   7   1       85.09       65.72      7.43 o
   1   7   1        0.09        6.15      7.47 o
   2   7   1        9.92       23.26      7.39 o
   3   7   1      336.27      355.64     10.03 o
   4   7   1        0.96       13.68      8.06 o
   5   7   1       39.29       41.06      7.88 o
   6   7   1       70.68       76.26      7.03 o
   7   7   1       89.89      103.28      7.01 o
   8   7   1       32.05       31.86      6.50 o
   9   7   1        1.62        9.86      6.27 o
  -8   8   1       14.52       12.24      6.89 o
  -7   8   1      115.05      130.00      7.14 o
  -6   8   1      141.25      144.03      6.58 o
  -5   8   1       39.65       38.99      6.69 o
  -4   8   1        1.61       17.17      7.24 o
  -3   8   1      329.52      358.98      8.34 o
  -2   8   1       75.90       83.37      7.04 o
  -1   8   1       26.93       38.16      8.07 o
   0   8   1      344.00      375.21      8.38 o
   1   8   1      302.45      302.05      7.77 o
   2   8   1       30.19       55.58      7.44 o
   3   8   1       46.41       66.36      8.12 o
   4   8   1      441.45      447.14      8.89 o
   5   8   1       29.03       22.80      7.93 o
   6   8   1        1.26        8.11      8.95 o
   7   8   1       92.62       85.39      6.64 o
   8   8   1       51.85       54.73      5.47 o
  -6   9   1       18.36       12.55      5.60 o
  -5   9   1       49.71       43.35      8.67 o
  -4   9   1       25.87       15.72      7.46 o
  -3   9   1       36.54       21.26      8.19 o
  -2   9   1        0.35       -3.49      7.39 o
  -1   9   1      221.77      187.77     10.08 o
   0   9   1        8.90       17.59      8.03 o
   1   9   1       26.34       38.41      8.12 o
   2   9   1       88.10       79.41      8.97 o
   3   9   1       23.94       20.44      7.47 o
   4   9   1        0.16        2.97      8.06 o
   5   9   1       63.16       64.04      8.16 o
   6   9   1       46.62       38.19      9.29 o
  -3  10   1       31.84       38.16      7.53 o
  -2  10   1        1.09        5.73      7.26 o
  -1  10   1       24.33       20.51      6.45 o
   0  10   1        7.24       12.78      7.34 o
   1  10   1        2.30        9.34      7.44 o
   2  10   1        5.08        2.85      6.84 o
 -13   0   2        5.31       23.74      8.19 o
 -12   0   2      244.41      233.79     18.35 o
 -11   0   2       72.95       91.47      8.66 o
 -10   0   2      100.10      106.49      8.60 o
  -9   0   2      836.06      803.57      8.94 o
  -8   0   2     2114.51     2115.93     25.51 o
  -7   0   2      444.92      508.03      8.13 o
  -6   0   2       41.82       38.11      7.43 o
  -5   0   2     7962.13     7467.47     61.94 o
  -4   0   2     1371.22     1539.79     10.26 o
  -3   0   2     1457.44     1556.28     25.44 o
  -2   0   2     9331.59     8263.05     23.56 o
  -1   0   2      969.46     1207.67     13.03 o
   0   0   2      697.16      899.93     15.79 o
   1   0   2     2994.60     3151.44     33.11 o
   2   0   2     4147.66     4087.34    128.12 o
   3   0   2    14380.41    13180.75    231.43 o
   4   0   2     2524.10     2580.48     25.18 o
   5   0   2      677.72      605.67     11.25 o
   6   0   2     5148.29     5121.49    101.21 o
   7   0   2        6.70       10.00     12.74 o
   8   0   2     4025.64     4136.51     23.43 o
   9   0   2     1032.55     1004.09     18.41 o
  10   0   2      847.74      829.52      9.90 o
  11   0   2        5.26        4.61      8.30 o
  12   0   2      117.21      101.51      8.75 o
  13   0   2       10.58       12.91      8.47 o
 -13   1   2       61.76       60.81      5.37 o
 -12   1   2       46.17       53.70      5.60 o
 -11   1   2      106.14      100.28      4.70 o
 -10   1   2      109.20      132.93      5.27 o
  -9   1   2       96.61      113.30      5.35 o
  -8   1   2      154.89      164.83      4.93 o
  -7   1   2     2845.68     2934.75     25.91 o
  -6   1   2     4756.05     4919.73     26.80 o
  -5   1   2      178.38      177.05      5.10 o
  -4   1   2      106.22      139.98      5.24 o
  -3   1   2     3291.91     3380.95     11.31 o
  -2   1   2     8692.11     8245.80     73.70 o
  -1   1   2     9420.52     8855.20     82.77 o
   0   1   2      946.29     1123.81     15.47 o
   1   1   2    11684.51    11369.82    387.11 o
   2   1   2     4566.00     4580.20     39.74 o
   3   1   2     6145.67     6126.44     78.30 o
   4   1   2      705.35      694.84      9.29 o
   5   1   2      274.04      288.82      5.92 o
   6   1   2     1109.49     1168.62     11.07 o
   7   1   2     1386.50     1478.37     15.68 o
   8   1   2        2.14       13.63      5.14 o
   9   1   2       38.94       46.41      5.00 o
  10   1   2      167.53      170.94      5.43 o
  11   1   2       45.14       49.69      5.58 o
  12   1   2       34.86       44.98      5.50 o
  13   1   2       36.66       26.99      7.32 o
 -13   2   2       55.88       52.32      5.82 o
 -12   2   2       83.73       91.55      8.37 o
 -11   2   2      181.02      189.69      5.44 o
 -10   2   2      227.29      229.02      6.90 o
  -9   2   2       91.27       90.87      5.29 o
  -8   2   2       17.42       21.60      4.95 o
  -7   2   2        1.12        2.65      5.13 o
  -6   2   2      431.82      428.13      5.49 o
  -5   2   2      354.78      449.42      6.31 o
  -4   2   2      748.16      743.43      6.74 o
  -3   2   2      108.58      135.50      5.49 o
  -2   2   2       67.18      129.59      8.75 o
  -1   2   2      120.65      177.52      8.53 o
   0   2   2      603.10      670.83     11.09 o
   1   2   2     3105.65     3054.81     67.50 o
   2   2   2       50.53       39.76      9.40 o
   3   2   2      670.08      688.01      8.88 o
   4   2   2      567.67      587.87      9.78 o
   5   2   2      402.89      373.03      7.28 o
   6   2   2      284.97      292.17      6.15 o
   7   2   2     1302.94     1298.43     18.22 o
   8   2   2       10.68       10.44      5.18 o
   9   2   2       86.52       77.58      5.78 o
  10   2   2      571.54      558.71     10.92 o
  11   2   2       78.57       74.60      6.19 o
  12   2   2       47.68       69.80      6.09 o
 -13   3   2      229.53      212.70     11.28 o
 -12   3   2       57.20       70.77      7.75 o
 -11   3   2      177.73      193.51      5.86 o
 -10   3   2      988.75      988.47      9.34 o
  -9   3   2       12.63       14.53      4.36 o
  -8   3   2        3.42       14.93      6.14 o
  -7   3   2     2498.89     2496.95     38.86 o
  -6   3   2     1130.22     1100.01     13.60 o
  -5   3   2      510.33      574.69      6.68 o
  -4   3   2     3271.92     3170.65     21.29 o
  -3   3   2    14654.64    13870.96    270.63 o
  -2   3   2      298.09      292.00      7.83 o
  -1   3   2       60.34       59.31      7.55 o
   0   3   2     5696.34     5722.54    151.12 o
   1   3   2     5337.41     5277.55    119.73 o
   2   3   2      172.17      148.51      7.19 o
   3   3   2     7284.45     7479.89    191.39 o
   4   3   2     2135.10     2014.42     33.30 o
   5   3   2       66.50       68.57      6.45 o
   6   3   2     1228.40     1176.70     22.05 o
   7   3   2      313.54      312.24      6.57 o
   8   3   2      246.02      250.31      5.92 o
   9   3   2       37.98       42.09      5.24 o
  10   3   2      635.94      667.64     11.81 o
  11   3   2      302.50      287.31      6.10 o
  12   3   2        1.76        2.48      5.53 o
 -12   4   2      336.71      323.51      6.08 o
 -11   4   2      258.90      224.58      6.31 o
 -10   4   2       58.85       48.90      6.04 o
  -9   4   2      146.02      159.41      6.61 o
  -8   4   2      687.71      694.08     12.14 o
  -7   4   2       33.13       49.73      5.38 o
  -6   4   2       91.79       77.04      5.93 o
  -5   4   2     2416.48     2399.66      9.97 o
  -4   4   2     1431.81     1366.26     18.12 o
  -3   4   2       38.35       29.41      6.90 o
  -2   4   2     1015.51     1102.75      9.43 o
  -1   4   2     4632.16     4530.19     56.97 o
   0   4   2        0.76       -0.46      8.29 o
   1   4   2     2064.60     2123.22     54.28 o
   2   4   2     3493.42     3484.82     79.24 o
   3   4   2     1587.15     1732.76     36.49 o
   4   4   2      969.99      967.58     30.89 o
   5   4   2     1016.56     1020.95     22.64 o
   6   4   2      207.43      232.30      7.38 o
   7   4   2       24.08       35.92      6.44 o
   8   4   2      685.54      671.98     11.49 o
   9   4   2      110.25      111.95      5.67 o
  10   4   2        5.87       22.59      7.13 o
  11   4   2      116.59      109.16      5.41 o
  12   4   2      262.00      271.08     10.93 o
 -11   5   2        3.10        4.16      5.05 o
 -10   5   2        5.18        9.14      6.24 o
  -9   5   2        3.13       15.59      5.30 o
  -8   5   2       52.23       62.01      5.71 o
  -7   5   2        2.53       11.44      8.34 o
  -6   5   2        2.70       11.18      6.90 o
  -5   5   2       66.49       68.77      6.30 o
  -4   5   2      923.13      906.03     13.64 o
  -3   5   2        2.71        0.17      6.53 o
  -2   5   2       90.21      106.53      6.81 o
  -1   5   2       25.24       34.29      8.70 o
   0   5   2      891.84      868.73     20.92 o
   1   5   2      187.66      208.41      8.65 o
   2   5   2      374.67      395.02     11.40 o
   3   5   2      114.37      139.33      8.31 o
   4   5   2      228.11      234.45      8.37 o
   5   5   2        1.05        5.28      8.80 o
   6   5   2      140.57      135.21      6.97 o
   7   5   2      159.32      165.15      8.00 o
   8   5   2        4.66        1.99      7.07 o
   9   5   2        2.31        1.89      5.49 o
  10   5   2       20.29       22.98      4.95 o
  11   5   2        1.45        6.73      5.28 o
 -11   6   2       53.26       51.62      6.64 o
 -10   6   2       20.61       35.74      7.71 o
  -9   6   2      162.47      181.49      5.68 o
  -8   6   2      354.76      336.07      7.66 o
  -7   6   2      141.74      125.95      6.59 o
  -6   6   2       44.87       67.18      5.32 o
  -5   6   2     1262.55     1304.38     29.34 o
  -4   6   2      207.82      225.92      9.02 o
  -3   6   2      403.15      444.63      8.72 o
  -2   6   2      827.90      802.77     16.43 o
  -1   6   2      862.51      845.69     13.87 o
   0   6   2       25.34       23.48      7.46 o
   1   6   2       14.47       23.49      8.03 o
   2   6   2     1339.49     1337.00     28.21 o
   3   6   2       37.84       48.66      7.36 o
   4   6   2       33.33       23.78      8.06 o
   5   6   2     1546.08     1506.63     49.79 o
   6   6   2      304.83      318.49      8.36 o
   7   6   2       10.86       14.22      6.06 o
   8   6   2       41.71       44.53      5.86 o
   9   6   2      186.70      184.24      9.15 o
  10   6   2       20.99       16.69      5.37 o
  -9   7   2      161.96      128.74      9.44 o
  -8   7   2       22.31       34.54      6.90 o
  -7   7   2       66.97       80.63      6.99 o
  -6   7   2      437.12      385.65     11.67 o
  -5   7   2      119.42       97.39      8.52 o
  -4   7   2     1046.46     1072.87     13.98 o
  -3   7   2      124.78      118.43      8.05 o
  -2   7   2        5.11       20.04      8.67 o
  -1   7   2       39.62       51.58      8.37 o
   0   7   2      215.13      208.28     10.49 o
   1   7   2      379.14      376.83     13.17 o
   2   7   2      124.92      144.45     10.45 o
   3   7   2        8.43       15.80      7.80 o
   4   7   2     1118.65     1060.02     21.70 o
   5   7   2       14.58       17.48      8.37 o
   6   7   2      432.52      375.04     11.76 o
   7   7   2       74.15       66.19      7.07 o
   8   7   2      137.42      141.70      8.39 o
   9   7   2       12.91        9.93      6.69 o
  -8   8   2        0.48        6.47      6.34 o
  -7   8   2       64.95       60.40      6.07 o
  -6   8   2        2.51       10.87      6.39 o
  -5   8   2        7.44       25.95      7.89 o
  -4   8   2       90.89       73.22      7.36 o
  -3   8   2      190.88      177.56      8.03 o
  -2   8   2       45.59       64.90      8.26 o
  -1   8   2       66.36       42.00      6.84 o
   0   8   2        0.27       -6.55      6.57 o
   1   8   2        1.13       15.37      7.99 o
   2   8   2       28.90       52.29      8.26 o
   3   8   2      101.84       98.38      9.81 o
   4   8   2        2.93        9.04      7.13 o
   5   8   2        2.09        4.46      7.45 o
   6   8   2       10.42       12.19      7.29 o
   7   8   2       41.66       36.83      6.00 o
   8   8   2       13.22       16.85      6.67 o
  -6   9   2        0.29        3.39      5.69 o
  -5   9   2        0.15        3.07      7.13 o
  -4   9   2       75.60       87.01      7.31 o
  -3   9   2       20.68       46.20      8.17 o
  -2   9   2       16.34       35.33      8.23 o
  -1   9   2        1.62        9.29      8.00 o
   0   9   2       83.60      106.01      7.02 o
   1   9   2        5.22       11.82      7.23 o
   2   9   2        2.96       28.68      8.20 o
   3   9   2      131.77      150.13      8.37 o
   4   9   2       16.49       30.08      7.62 o
   5   9   2       17.07       25.15      7.33 o
   6   9   2        0.22       14.53      7.57 o
  -3  10   2        0.71       15.41      8.22 o
  -2  10   2       38.84       44.15      7.33 o
  -1  10   2       33.89       50.33      7.46 o
   0  10   2       21.54       19.60      7.42 o
   1  10   2        6.85        9.86      6.75 o
   2  10   2       45.33       44.97      6.92 o
 -13   1   3       18.97       24.18      6.06 o
 -12   1   3      276.64      269.87      5.35 o
 -11   1   3       21.50       25.10      4.89 o
 -10   1   3       67.65       57.38      4.76 o
  -9   1   3     1236.59     1297.54     12.83 o
  -8   1   3     1666.82     1719.49     19.69 o
  -7   1   3      403.77      363.31      6.05 o
  -6   1   3     4477.34     4635.94     30.82 o
  -5   1   3     4379.31     4203.51     39.54 o
  -4   1   3      142.42      122.13      4.60 o
  -3   1   3     4553.73     4486.28     48.08 o
  -2   1   3    10706.08     9909.47     88.53 o
  -1   1   3     4655.92     4812.51     58.37 o
   0   1   3      262.41      308.51     10.65 o
   1   1   3    17187.71    16057.16    830.73 o
   2   1   3     1514.15     1644.96     45.33 o
   3   1   3     1063.27     1093.66     20.11 o
   4   1   3     4797.02     4693.77     63.50 o
   5   1   3     2647.59     2700.47     24.40 o
   6   1   3        7.75        9.59      5.21 o
   7   1   3      412.87      410.52      7.38 o
   8   1   3     1557.97     1575.77     27.67 o
   9   1   3      562.52      556.36     15.83 o
  10   1   3      339.73      364.58      7.83 o
  11   1   3      313.53      317.08      7.04 o
  12   1   3      167.94      158.10      5.15 o
 -13   2   3       31.51       35.58      7.51 o
 -12   2   3       25.31       26.78      5.61 o
 -11   2   3      623.95      626.88      8.31 o
 -10   2   3      641.03      651.26     12.12 o
  -9   2   3       21.65       32.28      4.94 o
  -8   2   3      446.32      428.49      9.35 o
  -7   2   3     1995.31     1953.02     21.70 o
  -6   2   3      765.64      802.42     11.97 o
  -5   2   3     5642.02     5875.77     78.25 o
  -4   2   3     2200.72     2200.82     14.85 o
  -3   2   3     2250.15     2270.62     15.84 o
  -2   2   3      239.62      214.92      7.16 o
  -1   2   3    15319.80    13963.11     95.94 o
   0   2   3      215.81      209.29      9.93 o
   1   2   3      167.42      232.24     10.07 o
   2   2   3     3038.37     3131.99     47.06 o
   3   2   3     4289.56     4275.72    101.41 o
   4   2   3       44.70       52.39      6.03 o
   5   2   3       35.29       39.97      7.05 o
   6   2   3     4092.39     4072.54     41.56 o
   7   2   3      427.67      406.51      7.08 o
   8   2   3      143.56      151.31      5.84 o
   9   2   3      358.51      370.32      9.18 o
  10   2   3      172.03      185.06      6.24 o
  11   2   3       16.74       23.10      5.37 o
  12   2   3       54.43       60.48      6.80 o
 -13   3   3       39.92       54.15      7.83 o
 -12   3   3       17.02        8.46      7.53 o
 -11   3   3      177.48      190.22      7.88 o
 -10   3   3       77.59       85.99      6.86 o
  -9   3   3      172.78      171.62      6.74 o
  -8   3   3      306.70      301.47      6.36 o
  -7   3   3      364.65      355.23      9.23 o
  -6   3   3      674.99      727.11      7.66 o
  -5   3   3       51.66       70.60      8.88 o
  -4   3   3      863.39      910.73      9.78 o
  -3   3   3     1151.55     1104.78     20.57 o
  -2   3   3      165.86      212.36      8.08 o
  -1   3   3      670.01      771.99     10.72 o
   0   3   3      796.29      956.61     19.79 o
   1   3   3     1740.84     2010.07     42.43 o
   2   3   3     1973.28     2075.66     36.48 o
   3   3   3     1010.51     1012.23     30.24 o
   4   3   3     3537.66     3562.95    140.38 o
   5   3   3       91.24       87.75      6.80 o
   6   3   3      126.61      102.91      6.59 o
   7   3   3      377.26      381.48      7.61 o
   8   3   3      199.84      206.77      6.58 o
   9   3   3      169.98      158.97      6.32 o
  10   3   3      100.58      105.71      5.94 o
  11   3   3        2.08        3.84      5.27 o
  12   3   3        1.58        8.63      5.70 o
 -12   4   3      122.64      126.01      6.00 o
 -11   4   3       72.85       78.44      5.54 o
 -10   4   3       18.90       20.27      5.19 o
  -9   4   3       31.81       22.20      6.24 o
  -8   4   3      685.33      723.94      7.79 o
  -7   4   3      422.53      410.32      6.24 o
  -6   4   3      222.48      256.68      6.54 o
  -5   4   3       20.08       36.41      5.91 o
  -4   4   3     2066.27     1998.62     26.58 o
  -3   4   3      452.48      547.25      8.00 o
  -2   4   3      646.86      664.10      7.91 o
  -1   4   3      819.07      721.61     14.16 o
   0   4   3     1892.00     1932.43     55.90 o
   1   4   3      299.29      318.99      8.61 o
   2   4   3     2420.20     2434.28     69.92 o
   3   4   3      542.04      508.10     13.93 o
   4   4   3     1206.66     1205.70     33.72 o
   5   4   3        0.48        1.82      6.05 o
   6   4   3       29.66       32.69      7.09 o
   7   4   3      244.76      269.67      6.81 o
   8   4   3        2.43        5.63      5.70 o
   9   4   3        9.56       22.19      6.31 o
  10   4   3      107.73       94.15      5.70 o
  11   4   3       87.39       95.07      5.77 o
 -11   5   3        1.65       -4.93      6.73 o
 -10   5   3       71.42       80.64      6.21 o
  -9   5   3      570.30      539.68     11.03 o
  -8   5   3      651.11      579.98     16.23 o
  -7   5   3      485.30      494.61     10.05 o
  -6   5   3     2287.15     2188.89     31.52 o
  -5   5   3     1304.58     1262.04     16.26 o
  -4   5   3        2.48        3.77      7.96 o
  -3   5   3     2295.15     2279.32     10.29 o
  -2   5   3      543.45      511.24      8.47 o
  -1   5   3      655.22      663.99      8.17 o
   0   5   3      907.04      945.83     18.22 o
   1   5   3     3029.35     2965.78     72.91 o
   2   5   3     1103.09     1146.01     31.61 o
   3   5   3      572.45      636.70     13.03 o
   4   5   3     1324.73     1231.67     35.44 o
   5   5   3      229.58      254.23      8.20 o
   6   5   3       61.58       76.59      5.76 o
   7   5   3      539.95      529.99     13.97 o
   8   5   3      281.69      289.36     12.63 o
   9   5   3      165.44      179.38      8.55 o
  10   5   3       10.97       18.65      6.00 o
  11   5   3      134.59      134.86      6.74 o
 -11   6   3        7.40       18.65      4.99 o
 -10   6   3      199.03      170.91      6.33 o
  -9   6   3        6.28       16.25      5.68 o
  -8   6   3       21.04       32.83      5.50 o
  -7   6   3      286.65      270.57      6.86 o
  -6   6   3      245.75      221.99      6.56 o
  -5   6   3      132.37      163.79      7.11 o
  -4   6   3      169.48      169.14      6.93 o
  -3   6   3      257.28      251.85      8.45 o
  -2   6   3       37.94       56.11      7.31 o
  -1   6   3      104.59       86.58      7.30 o
   0   6   3     1005.56      977.44     14.73 o
   1   6   3       68.94       76.50      7.43 o
   2   6   3        4.49        7.36      7.55 o
   3   6   3      283.45      310.21     11.60 o
   4   6   3       10.25       10.45      7.76 o
   5   6   3      440.74      389.47      8.28 o
   6   6   3        5.01       15.41      7.39 o
   7   6   3      204.73      214.63      9.51 o
   8   6   3      189.69      158.74      8.25 o
   9   6   3       64.06       50.71      7.09 o
  10   6   3       35.05       32.27      5.38 o
 -10   7   3       34.28       47.83      5.95 o
  -9   7   3       32.37       44.21      5.45 o
  -8   7   3      123.68      114.51      5.97 o
  -7   7   3        2.78       -3.62      6.36 o
  -6   7   3      410.48      387.83      6.25 o
  -5   7   3       62.07       60.89      9.22 o
  -4   7   3       63.55       73.85      9.07 o
  -3   7   3      222.52      252.74      7.74 o
  -2   7   3      152.22      177.85      7.53 o
  -1   7   3      141.71      155.65      8.44 o
   0   7   3       66.84       76.98      8.31 o
   1   7   3      642.88      695.56     19.45 o
   2   7   3       19.92       20.56      7.10 o
   3   7   3       80.11       74.05      8.06 o
   4   7   3        7.16       21.11      7.93 o
   5   7   3       17.08       42.06      7.14 o
   6   7   3       65.74       66.95      7.79 o
   7   7   3        6.14       17.44      8.08 o
   8   7   3       16.51       18.23      6.79 o
   9   7   3       22.34       31.78      7.38 o
  -8   8   3       88.89       86.33      6.67 o
  -7   8   3       90.49       81.43      6.46 o
  -6   8   3       17.81       23.83      5.23 o
  -5   8   3       32.13       61.65      7.31 o
  -4   8   3      439.95      409.12     10.32 o
  -3   8   3       26.13       35.59      6.94 o
  -2   8   3       78.75       77.58      7.28 o
  -1   8   3      218.18      252.28      8.69 o
   0   8   3       94.78      106.63      7.49 o
   1   8   3       20.54       15.18      8.14 o
   2   8   3      158.08      157.19      7.41 o
   3   8   3      204.71      224.57     14.44 o
   4   8   3       17.15       26.83      7.82 o
   5   8   3        0.67       11.26      7.10 o
   6   8   3       80.43       80.87      8.48 o
   7   8   3       93.60      102.81      9.77 o
  -6   9   3       70.67       66.41      7.30 o
  -5   9   3       30.58       36.37      8.39 o
  -4   9   3       38.59       31.76      7.20 o
  -3   9   3       50.05       55.70      6.87 o
  -2   9   3       46.34       43.67      8.22 o
  -1   9   3        0.38       10.56      7.22 o
   0   9   3        2.86        1.49      6.48 o
   1   9   3      324.70      302.01     10.58 o
   2   9   3       44.88       37.85      8.34 o
   3   9   3       25.18       29.60      7.61 o
   4   9   3        3.31       -5.24      8.14 o
   5   9   3       74.70       68.33      9.77 o
  -2  10   3        2.21       12.49      6.62 o
  -1  10   3        3.91        1.75     11.37 o
   0  10   3       37.79       57.76      9.82 o
   1  10   3        0.13        6.93      7.13 o
   2  10   3       22.22       10.82     10.83 o
 -13   0   4      419.22      401.98     26.13 o
 -12   0   4       47.46       68.72      7.43 o
 -11   0   4       37.58       42.21      5.97 o
 -10   0   4     2114.43     2050.62     37.07 o
  -9   0   4      680.19      693.19     16.74 o
  -8   0   4      816.84      779.13      8.61 o
  -7   0   4     4612.18     4487.46     42.32 o
  -6   0   4     4540.70     4497.27     39.24 o
  -5   0   4     4724.61     4853.57     16.59 o
  -4   0   4     5143.29     4797.87     54.22 o
  -3   0   4    15753.02    13762.51    121.41 o
  -2   0   4      353.99      374.41      8.74 o
  -1   0   4      206.23      150.27      8.23 o
   0   0   4    66371.39    42735.57   2351.33 o
   1   0   4      856.86      901.55     25.79 o
   2   0   4      813.86      794.02     16.35 o
   3   0   4     3517.93     3403.67     81.66 o
   4   0   4     4007.92     3728.87     82.37 o
   5   0   4        5.56       15.87      8.90 o
   6   0   4     1694.72     1813.17     67.88 o
   7   0   4     1903.74     1881.27     63.01 o
   8   0   4       37.31       27.13      7.65 o
   9   0   4       44.75       61.28      8.31 o
  10   0   4      427.06      436.04      9.35 o
  11   0   4       64.25       56.18      7.50 o
  12   0   4        0.10       14.99      8.35 o
 -13   1   4        8.44        9.33      6.79 o
 -12   1   4        9.93       17.61      4.50 o
 -11   1   4      349.08      349.81      6.22 o
 -10   1   4      213.82      226.15      6.06 o
  -9   1   4      414.26      413.78      7.22 o
  -8   1   4     1068.79     1074.37     11.18 o
  -7   1   4      405.86      391.76      4.95 o
  -6   1   4      254.91      227.91      5.40 o
  -5   1   4      640.43      593.13      5.64 o
  -4   1   4      748.30      792.09      5.67 o
  -3   1   4     2638.70     2797.09     16.56 o
  -2   1   4    10947.16    10127.63    103.09 o
  -1   1   4      780.76      886.75      8.61 o
   0   1   4    20338.70    18036.44    107.57 o
   1   1   4    24031.32    21541.48    569.28 o
   2   1   4     5075.50     5241.15    130.52 o
   3   1   4       22.76       31.43      7.29 o
   4   1   4      557.90      660.18     14.39 o
   5   1   4     2682.08     2680.00     52.52 o
   6   1   4       90.78      127.61     12.12 o
   7   1   4       32.90       43.44      5.81 o
   8   1   4      249.57      266.92      7.34 o
   9   1   4      866.06      899.35     17.03 o
  10   1   4       62.53       68.98      8.73 o
  11   1   4        1.41        1.93      5.85 o
  12   1   4       30.32       31.74      7.05 o
 -13   2   4      106.89      119.55      6.68 o
 -12   2   4       28.47       33.54      5.19 o
 -11   2   4        4.19       23.23      5.22 o
 -10   2   4       51.86       75.35      5.86 o
  -9   2   4      115.68      117.36      5.43 o
  -8   2   4       35.08       42.24      5.60 o
  -7   2   4       64.62       69.92      4.93 o
  -6   2   4     1084.04     1027.90     15.44 o
  -5   2   4     1882.17     1964.73     14.62 o
  -4   2   4     1146.52     1240.46      9.95 o
  -3   2   4    10209.72     9835.50    113.14 o
  -2   2   4      130.23      111.61      5.85 o
  -1   2   4      166.40      165.01      8.41 o
   0   2   4      137.32      113.58      9.05 o
   1   2   4     1047.10      917.45     49.43 o
   2   2   4       23.16       13.89      9.88 o
   3   2   4       29.27       54.75      8.27 o
   4   2   4      545.37      484.16      9.49 o
   5   2   4      113.43      117.76      7.43 o
   6   2   4       37.79       38.37      5.34 o
   7   2   4      195.42      214.84      6.38 o
   8   2   4        5.71       11.21      5.69 o
   9   2   4      137.68      146.95      6.34 o
  10   2   4      102.14      111.84      6.31 o
  11   2   4        5.24       19.45      6.54 o
  12   2   4        0.28        3.96      7.39 o
 -13   3   4       45.78       46.51      4.92 o
 -12   3   4      136.98      136.05      7.81 o
 -11   3   4      387.37      375.07      6.67 o
 -10   3   4       95.27       90.22      4.96 o
  -9   3   4       20.30       27.65      8.50 o
  -8   3   4     3699.97     3564.73     61.67 o
  -7   3   4      308.59      306.60      5.75 o
  -6   3   4      160.22      175.88      5.87 o
  -5   3   4     3928.89     3796.78     36.16 o
  -4   3   4     6485.99     6396.94     83.33 o
  -3   3   4       97.79      135.91      6.86 o
  -2   3   4      551.29      514.98      7.97 o
  -1   3   4     6431.03     6294.69     79.77 o
   0   3   4       43.60       47.67      8.23 o
   1   3   4     5530.48     5682.81    116.42 o
   2   3   4     2957.14     2679.93     81.82 o
   3   3   4     2419.68     2430.00     78.50 o
   4   3   4       86.25       71.75      7.98 o
   5   3   4     3072.27     2881.53     52.32 o
   6   3   4     2736.21     2757.35     37.21 o
   7   3   4      303.39      317.94      8.51 o
   8   3   4      497.47      485.23      7.43 o
   9   3   4      417.25      426.61      9.18 o
  10   3   4       31.54       39.57      6.12 o
  11   3   4       77.78       96.07      5.98 o
  12   3   4        7.83        9.92      6.81 o
 -12   4   4       35.48       33.19      4.83 o
 -11   4   4       12.48       16.20      5.03 o
 -10   4   4      143.77      157.74      7.00 o
  -9   4   4      566.46      570.77      8.84 o
  -8   4   4       24.40       29.89      5.66 o
  -7   4   4       60.40       76.47      5.76 o
  -6   4   4     2203.75     2211.90     21.36 o
  -5   4   4      126.57      109.14      5.32 o
  -4   4   4     1506.78     1589.76     22.33 o
  -3   4   4     1513.30     1476.37     13.14 o
  -2   4   4     2673.80     2654.06     15.43 o
  -1   4   4     2488.04     2515.71     23.49 o
   0   4   4      766.80      705.91     21.03 o
   1   4   4      162.02      141.20      7.26 o
   2   4   4        3.64       14.67      8.72 o
   3   4   4     1027.58     1056.97     32.66 o
   4   4   4      800.78      832.52     26.98 o
   5   4   4      918.03      954.21     25.06 o
   6   4   4      299.92      300.09      8.65 o
   7   4   4      524.28      507.56     14.60 o
   8   4   4        6.71        9.58      5.66 o
   9   4   4      167.05      150.22      5.52 o
  10   4   4      120.95      117.74      6.20 o
  11   4   4       26.72       31.10      6.20 o
 -11   5   4       56.58       48.94      5.82 o
 -10   5   4      117.46      105.25      7.50 o
  -9   5   4      289.52      270.46      7.40 o
  -8   5   4        0.92        2.22      5.39 o
  -7   5   4       57.01       76.62      9.59 o
  -6   5   4       10.91        5.85      6.84 o
  -5   5   4      175.14      160.56      6.08 o
  -4   5   4      516.11      525.97      7.93 o
  -3   5   4       23.78       37.98      6.29 o
  -2   5   4       94.87       86.92      8.16 o
  -1   5   4        3.04        8.42      6.47 o
   0   5   4      117.55      117.20      6.93 o
   1   5   4       71.08       86.90      8.14 o
   2   5   4        1.79       12.29      8.46 o
   3   5   4        0.26       10.93      7.46 o
   4   5   4       38.38       36.82      8.87 o
   5   5   4       45.46       65.03      7.68 o
   6   5   4       14.00       16.31      6.70 o
   7   5   4      651.00      625.98     16.11 o
   8   5   4        1.15        2.14      6.56 o
   9   5   4       20.29       20.92      5.76 o
  10   5   4      175.54      176.30      9.80 o
 -11   6   4      131.06      138.71      5.83 o
 -10   6   4      216.47      227.30      8.57 o
  -9   6   4        6.03        4.88      5.55 o
  -8   6   4        7.32       15.02      5.40 o
  -7   6   4      637.48      709.43     12.85 o
  -6   6   4        6.72        9.04      6.00 o
  -5   6   4       24.75       36.42      5.96 o
  -4   6   4       25.80       34.19      7.32 o
  -3   6   4      388.44      388.08      7.96 o
  -2   6   4      554.83      526.80      7.57 o
  -1   6   4      282.50      274.91      7.79 o
   0   6   4      705.71      744.29     16.17 o
   1   6   4      435.86      450.37     10.80 o
   2   6   4      292.48      298.47      9.64 o
   3   6   4      673.54      635.22     18.71 o
   4   6   4       22.56       19.12      7.66 o
   5   6   4      197.21      231.32      8.86 o
   6   6   4       50.49       48.94      6.81 o
   7   6   4      182.17      186.59     11.03 o
   8   6   4      179.18      196.82      7.53 o
   9   6   4       41.03       40.07      6.34 o
  10   6   4       15.09        4.85      5.99 o
 -10   7   4       27.36       17.41      5.36 o
  -9   7   4       79.71       74.20      5.12 o
  -8   7   4      326.82      294.39      9.50 o
  -7   7   4      216.71      172.30      9.22 o
  -6   7   4       74.45      116.36      9.20 o
  -5   7   4      115.18      120.26      6.14 o
  -4   7   4      223.61      213.50      6.90 o
  -3   7   4       56.52       54.50      7.31 o
  -2   7   4      550.26      550.35     10.54 o
  -1   7   4     2006.72     1966.52     38.81 o
   0   7   4       36.48       28.94     10.81 o
   1   7   4       58.30       54.02      7.61 o
   2   7   4      733.55      698.86     19.44 o
   3   7   4       48.56       55.03      7.22 o
   4   7   4      211.86      196.76      9.74 o
   5   7   4      128.96      120.61      6.95 o
   6   7   4       55.67       66.50      8.75 o
   7   7   4       20.88       30.50      7.07 o
   8   7   4      241.96      233.50     16.39 o
   9   7   4       22.16       24.94      7.80 o
  -8   8   4       38.97       36.04      6.43 o
  -7   8   4        0.27       -2.35      6.60 o
  -6   8   4       76.91       61.63      6.63 o
  -5   8   4       23.46       11.90      6.62 o
  -4   8   4       27.59       46.55      7.09 o
  -3   8   4       12.30       -2.07      7.25 o
  -2   8   4      202.77      158.52      9.36 o
  -1   8   4      247.31      234.70      7.85 o
   0   8   4       29.65       14.66      7.20 o
   1   8   4       51.73       44.51      7.24 o
   2   8   4        6.22       23.36      7.95 o
   3   8   4      170.32      143.51     11.87 o
   4   8   4        5.78       12.74      7.19 o
   5   8   4       68.01       69.48      7.01 o
   6   8   4       22.62       25.51      7.70 o
   7   8   4       63.81       45.77      6.58 o
  -6   9   4       26.94       40.52      6.61 o
  -5   9   4       94.97       91.30      6.75 o
  -4   9   4        1.88       13.31      6.65 o
  -3   9   4        1.07        8.95      7.98 o
  -2   9   4       97.45       98.48      7.52 o
  -1   9   4       32.85       44.79      7.36 o
   0   9   4        0.09        4.62      6.03 o
   1   9   4        3.18        4.50      7.18 o
   2   9   4       44.17       51.20      7.32 o
   3   9   4       11.82       25.36     10.31 o
   4   9   4       14.98        3.03      7.00 o
   5   9   4       11.50       17.97      7.64 o
  -2  10   4       15.98       23.89      8.28 o
  -1  10   4       19.66       31.07     10.05 o
   0  10   4        6.96        4.72      7.40 o
   1  10   4        7.89       13.87      7.38 o
 -13   1   5       56.37       64.66      5.06 o
 -12   1   5        1.15       13.44      5.45 o
 -11   1   5      348.36      356.42      5.26 o
 -10   1   5      386.39      388.09      5.93 o
  -9   1   5      162.54      187.97      5.85 o
  -8   1   5     1509.89     1524.29     16.05 o
  -7   1   5      421.12      360.05      5.54 o
  -6   1   5      145.82      153.44      4.75 o
  -5   1   5       27.54       49.90      4.63 o
  -4   1   5    10792.49     9837.62     86.27 o
  -3   1   5       41.06       40.96      4.53 o
  -2   1   5     1272.42     1427.33     11.75 o
  -1   1   5    13811.59    12342.32     90.41 o
   0   1   5    10099.02     9514.58     43.25 o
   1   1   5      590.71      636.18     11.83 o
   2   1   5      162.21      115.77      8.56 o
   3   1   5     4752.41     4408.20    132.12 o
   4   1   5      863.06      830.77     15.83 o
   5   1   5       27.86       27.17      6.62 o
   6   1   5     1196.64     1162.47     25.30 o
   7   1   5      436.68      403.44      7.80 o
   8   1   5      101.90       99.20      7.09 o
   9   1   5      257.79      279.36     10.41 o
  10   1   5        6.72        8.33      5.96 o
  11   1   5       65.45       58.78      5.56 o
  12   1   5       23.22       26.17      6.78 o
 -13   2   5       37.32       37.01      4.74 o
 -12   2   5      241.54      242.83      5.21 o
 -11   2   5       98.41      102.94      6.64 o
 -10   2   5      493.05      473.99      5.43 o
  -9   2   5     1160.07     1125.08     15.55 o
  -8   2   5     1352.88     1311.75     17.21 o
  -7   2   5      125.25      152.44      4.99 o
  -6   2   5     2385.98     2388.20     28.33 o
  -5   2   5     3287.26     3252.23     31.69 o
  -4   2   5     2574.91     2822.25     28.74 o
  -3   2   5     6927.20     6812.51     53.96 o
  -2   2   5    17792.13    16327.01    176.67 o
  -1   2   5      252.41      260.95      7.74 o
   0   2   5      139.24      194.61      7.81 o
   1   2   5     9845.64     9551.54    591.67 o
   2   2   5     2915.92     3002.29    253.09 o
   3   2   5      111.74      111.37      8.61 o
   4   2   5     3771.79     3850.23     74.00 o
   5   2   5     3931.57     3912.10     96.93 o
   6   2   5      134.03      139.03      6.84 o
   7   2   5     2096.95     2101.51     38.12 o
   8   2   5      277.49      278.26      6.00 o
   9   2   5      120.55      120.95      6.45 o
  10   2   5       41.31       53.10      6.70 o
  11   2   5      110.77      109.38     11.11 o
  12   2   5       71.16       71.05      6.83 o
 -13   3   5      108.98       86.84      5.51 o
 -12   3   5        6.44        6.80      6.14 o
 -11   3   5       19.62       29.97      8.51 o
 -10   3   5       40.14       46.05      4.82 o
  -9   3   5      633.47      608.45     10.25 o
  -8   3   5      177.91      170.91      5.31 o
  -7   3   5      119.01      123.20      5.52 o
  -6   3   5      177.41      178.18      5.57 o
  -5   3   5      648.95      706.97      7.07 o
  -4   3   5      779.37      887.79      9.42 o
  -3   3   5     2105.30     2347.37     30.53 o
  -2   3   5       36.97       51.07      7.66 o
  -1   3   5      121.38      101.37      7.43 o
   0   3   5     4771.10     5083.11     62.70 o
   1   3   5      109.69      115.21      9.62 o
   2   3   5        8.69       10.40      9.78 o
   3   3   5      611.95      682.07     46.21 o
   4   3   5       16.61       25.97     10.11 o
   5   3   5      699.34      675.58     14.22 o
   6   3   5      438.86      486.37      9.52 o
   7   3   5      731.11      730.94     14.66 o
   8   3   5      194.79      199.64      6.65 o
   9   3   5       14.63       11.07      5.71 o
  10   3   5       25.41       17.83      5.31 o
  11   3   5        2.24        1.67      5.86 o
 -12   4   5       73.15       64.93      5.70 o
 -11   4   5        5.40        3.02      5.80 o
 -10   4   5       56.27       70.71      5.71 o
  -9   4   5      908.32      940.89     16.20 o
  -8   4   5      311.65      298.03      6.02 o
  -7   4   5        6.41       10.67      5.03 o
  -6   4   5     1095.29     1156.07     15.41 o
  -5   4   5     2555.48     2450.94     26.37 o
  -4   4   5      161.41      185.11      8.06 o
  -3   4   5       12.01       10.21      6.75 o
  -2   4   5     1474.01     1455.59     10.49 o
  -1   4   5     1378.73     1372.57     20.85 o
   0   4   5     2303.34     2394.93     37.83 o
   1   4   5       20.16       50.42      6.68 o
   2   4   5      565.98      522.16     18.31 o
   3   4   5       41.98       52.38      8.41 o
   4   4   5      763.84      662.67     30.74 o
   5   4   5      448.83      425.36      8.04 o
   6   4   5        2.19       15.09      6.95 o
   7   4   5      107.65      106.81      6.82 o
   8   4   5      297.09      288.16      7.87 o
   9   4   5      332.08      339.71     11.55 o
  10   4   5       20.55       26.34      5.49 o
  11   4   5        0.64        3.30      6.18 o
 -11   5   5      141.72      137.93      6.12 o
 -10   5   5      349.31      303.67      6.20 o
  -9   5   5        1.39        5.51      4.59 o
  -8   5   5       89.16      134.67     11.64 o
  -7   5   5      834.75      798.65     14.93 o
  -6   5   5      569.84      514.79      9.77 o
  -5   5   5        3.40       24.23      6.24 o
  -4   5   5      933.29      957.48      7.36 o
  -3   5   5     2243.12     2151.02     42.82 o
  -2   5   5        0.26        3.08      6.46 o
  -1   5   5     1588.52     1630.17     28.20 o
   0   5   5     2424.75     2399.29     57.19 o
   1   5   5      114.28      102.15      7.85 o
   2   5   5      656.60      623.10     19.97 o
   3   5   5     1637.52     1563.51     45.99 o
   4   5   5     1662.84     1674.14     55.52 o
   5   5   5      185.05      169.77     11.32 o
   6   5   5      459.78      473.20     13.89 o
   7   5   5      486.00      500.84     16.79 o
   8   5   5        2.86       23.05      7.37 o
   9   5   5      190.61      195.52      9.01 o
  10   5   5      130.04      137.33      8.99 o
 -11   6   5       82.92       67.97      6.36 o
 -10   6   5        0.25        5.83      4.78 o
  -9   6   5       36.87       48.26      5.72 o
  -8   6   5       53.86       48.41      6.80 o
  -7   6   5      140.76      115.37      6.54 o
  -6   6   5       85.35       85.42      5.90 o
  -5   6   5      257.93      238.67      6.40 o
  -4   6   5      107.21       85.21      6.70 o
  -3   6   5      146.79      143.86      6.30 o
  -2   6   5     1695.33     1610.86     17.78 o
  -1   6   5        4.13       25.06      7.26 o
   0   6   5       34.21       41.80      8.47 o
   1   6   5      213.86      199.12      8.42 o
   2   6   5      575.96      587.55     14.88 o
   3   6   5      265.09      242.69      9.69 o
   4   6   5        3.53       10.52      8.81 o
   5   6   5      321.26      300.77     22.01 o
   6   6   5       39.91       38.82      7.92 o
   7   6   5      279.05      251.84      7.65 o
   8   6   5        3.66        1.43      7.78 o
   9   6   5        0.36       16.41      8.68 o
  -9   7   5       46.23       59.91      5.64 o
  -8   7   5        7.22       20.47      6.63 o
  -7   7   5       12.39       17.80      6.00 o
  -6   7   5       21.80       20.71      6.47 o
  -5   7   5      158.31      179.48      5.77 o
  -4   7   5      103.70      125.60      7.58 o
  -3   7   5       17.98       36.73      7.14 o
  -2   7   5        4.40       -4.08      6.27 o
  -1   7   5       45.66       52.54      6.40 o
   0   7   5        0.77       11.53      7.13 o
   1   7   5       66.38       70.40      7.37 o
   2   7   5        3.35       14.77      7.89 o
   3   7   5       43.51       58.30      7.76 o
   4   7   5      230.84      269.76     19.59 o
   5   7   5        7.41        9.92      7.95 o
   6   7   5        1.43       15.00      7.31 o
   7   7   5       13.46       12.91      6.63 o
   8   7   5       16.73       33.15      9.01 o
  -8   8   5       13.25       14.25      5.64 o
  -7   8   5       35.64       48.06      8.35 o
  -6   8   5      183.31      200.56      6.86 o
  -5   8   5       61.19       69.98      6.56 o
  -4   8   5       17.74       26.09      7.24 o
  -3   8   5      291.06      294.22      7.21 o
  -2   8   5       34.14       49.16      7.36 o
  -1   8   5       33.83       22.02      7.37 o
   0   8   5      191.12      183.87      8.07 o
   1   8   5      174.00      190.99      7.54 o
   2   8   5       48.14       52.94      7.64 o
   3   8   5       59.56       50.44      7.85 o
   4   8   5      197.66      200.78     15.39 o
   5   8   5       87.41       87.15     10.68 o
   6   8   5        0.80        0.90     14.30 o
   7   8   5        0.50        8.40     11.39 o
  -6   9   5       17.76        9.70      6.05 o
  -5   9   5       10.81        8.13      9.43 o
  -4   9   5       47.75       37.31      6.78 o
  -3   9   5      108.67       76.19      8.20 o
  -2   9   5       14.53       29.49      8.08 o
  -1   9   5        7.81       -5.30      7.32 o
   0   9   5        4.35        4.03      8.02 o
   1   9   5        2.10       19.16      7.81 o
   2   9   5       14.71       25.20      7.30 o
   3   9   5       71.32       57.67      7.20 o
   4   9   5        6.20        4.45     11.42 o
   5   9   5       13.48       21.52      9.40 o
  -1  10   5       45.34       28.96      8.24 o
 -13   0   6       10.74       17.22      8.43 o
 -12   0   6      415.09      407.14      8.00 o
 -11   0   6      623.02      617.68     19.11 o
 -10   0   6        2.77       14.14      5.82 o
  -9   0   6       10.22       15.89      6.26 o
  -8   0   6      974.74     1011.86     18.49 o
  -7   0   6     4204.09     4388.86     12.03 o
  -6   0   6      203.24      245.93      7.68 o
  -5   0   6     9657.00     9012.36    142.37 o
  -4   0   6      274.96      302.23      7.47 o
  -3   0   6     1826.26     1967.74     23.30 o
  -2   0   6    15216.79    13774.42    213.36 o
  -1   0   6     1629.86     1707.85     16.37 o
   0   0   6      944.57      903.61     10.79 o
   1   0   6       12.50       18.65     10.10 o
   2   0   6    11375.51    10855.07    658.34 o
   3   0   6    12498.51    12161.39    722.56 o
   4   0   6      287.24      315.49     21.77 o
   5   0   6     2904.55     2734.15    187.77 o
   6   0   6     1018.85     1001.40     54.35 o
   7   0   6      795.12      735.31     37.68 o
   8   0   6     1035.98     1109.12     53.98 o
   9   0   6      537.12      511.92     13.05 o
  10   0   6      150.69      132.95     10.61 o
  11   0   6        1.95       17.76     10.48 o
  12   0   6      237.83      227.82      9.62 o
 -13   1   6       41.02       49.37      4.78 o
 -12   1   6       46.04       44.11      4.74 o
 -11   1   6       30.85       35.29      4.86 o
 -10   1   6       65.21       76.84      4.76 o
  -9   1   6       38.16       45.65      4.41 o
  -8   1   6      196.57      203.39      5.41 o
  -7   1   6     1357.13     1329.16     13.02 o
  -6   1   6     1551.11     1622.56     19.52 o
  -5   1   6     1008.84     1085.31      6.89 o
  -4   1   6      213.64      221.02      5.15 o
  -3   1   6     2641.31     2602.81     24.03 o
  -2   1   6     1574.24     1629.78     10.37 o
  -1   1   6      215.37      255.29      6.07 o
   0   1   6     1791.40     1821.89     11.04 o
   1   1   6       32.89       39.72      7.17 o
   2   1   6     2286.01     2605.79     63.26 o
   3   1   6      593.21      592.73     27.56 o
   4   1   6     1380.12     1334.15     55.31 o
   5   1   6       53.64       64.48      7.27 o
   6   1   6      171.24      136.76      6.44 o
   7   1   6     2113.46     2066.02     51.11 o
   8   1   6       78.69       77.43      6.42 o
   9   1   6        0.27        8.46      6.15 o
  10   1   6      121.43      121.02      7.07 o
  11   1   6       75.70       83.81      6.98 o
  12   1   6        2.07        7.62      5.76 o
 -13   2   6       31.08       36.23      5.35 o
 -12   2   6       44.63       57.53      5.02 o
 -11   2   6      115.02      122.24      5.10 o
 -10   2   6        0.15        3.62      4.55 o
  -9   2   6      410.55      425.30      6.73 o
  -8   2   6        9.61       17.28      5.95 o
  -7   2   6       64.55       57.52      5.01 o
  -6   2   6      411.68      411.08      8.42 o
  -5   2   6      121.26      117.88      4.79 o
  -4   2   6       12.47        8.56      4.50 o
  -3   2   6      890.74      944.73      8.74 o
  -2   2   6      211.11      151.55      5.69 o
  -1   2   6       44.60       98.34      6.98 o
   0   2   6     2061.25     1981.50     33.08 o
   1   2   6     1090.02     1036.91     26.31 o
   2   2   6      365.08      289.93     27.95 o
   3   2   6      532.16      568.98     35.23 o
   4   2   6       86.45       89.36      7.36 o
   5   2   6      426.87      413.05     18.15 o
   6   2   6      101.66      103.14      6.61 o
   7   2   6      701.93      650.95     15.40 o
   8   2   6        1.32        2.22      6.37 o
   9   2   6       29.44       27.65      6.65 o
  10   2   6      294.20      282.51      6.92 o
  11   2   6        1.63       12.65      6.65 o
 -13   3   6      206.37      193.01      7.53 o
 -12   3   6       89.15       81.75      5.00 o
 -11   3   6       16.45       23.32      5.30 o
 -10   3   6      805.28      844.58      8.59 o
  -9   3   6      246.14      254.73      7.71 o
  -8   3   6       22.50       26.42      5.07 o
  -7   3   6      797.56      830.39      6.70 o
  -6   3   6     1448.12     1404.24     13.77 o
  -5   3   6       12.15       10.73      5.64 o
  -4   3   6      685.45      681.27     10.16 o
  -3   3   6     2547.10     2538.90     19.89 o
  -2   3   6     3905.37     3894.19     54.30 o
  -1   3   6      198.84      238.59      8.97 o
   0   3   6     1920.07     1779.09     42.09 o
   1   3   6     4452.20     4300.17     80.84 o
   2   3   6      308.56      318.06     13.29 o
   3   3   6     2153.27     2111.60    186.57 o
   4   3   6     1823.62     1742.07    180.30 o
   5   3   6      403.15      370.80     14.46 o
   6   3   6      134.21      126.48      7.03 o
   7   3   6       17.74       30.20      6.26 o
   8   3   6      507.43      489.94      6.90 o
   9   3   6       53.24       61.20      6.98 o
  10   3   6       85.52      102.48      5.76 o
  11   3   6      257.91      246.71      7.92 o
 -12   4   6      131.15      114.86      7.08 o
 -11   4   6      453.64      409.52      8.60 o
 -10   4   6       98.00       77.06      7.61 o
  -9   4   6       16.82       33.82      5.18 o
  -8   4   6      320.85      326.30      6.27 o
  -7   4   6      645.42      614.49      6.44 o
  -6   4   6      186.36      193.15      5.68 o
  -5   4   6     1853.35     1842.00     19.13 o
  -4   4   6     3318.16     3138.87     57.45 o
  -3   4   6      479.45      473.98      7.02 o
  -2   4   6      412.72      390.01      7.83 o
  -1   4   6     1675.63     1678.71     10.52 o
   0   4   6      657.35      742.90     14.19 o
   1   4   6      383.87      408.09     12.43 o
   2   4   6     3367.98     3499.97    233.03 o
   3   4   6     1367.54     1501.23    121.08 o
   4   4   6      980.37     1053.61     95.06 o
   5   4   6      708.85      659.95     42.50 o
   6   4   6      458.00      446.98     10.95 o
   7   4   6      127.83      126.29      7.80 o
   8   4   6       53.96       66.25      6.60 o
   9   4   6      199.79      194.31     10.16 o
  10   4   6       25.00       29.87      5.87 o
  11   4   6       76.48       61.11      6.10 o
 -11   5   6        7.14       17.51      5.91 o
 -10   5   6       41.16       51.26      4.99 o
  -9   5   6       44.39       32.42      5.53 o
  -8   5   6       66.60       78.84      4.69 o
  -7   5   6       33.74       50.05      5.22 o
  -6   5   6      209.69      228.46      9.75 o
  -5   5   6       23.40       23.90      5.13 o
  -4   5   6      168.15      164.11      6.10 o
  -3   5   6      266.60      262.02      7.37 o
  -2   5   6      509.22      531.66      8.74 o
  -1   5   6        1.87        4.11      7.04 o
   0   5   6      293.60      308.11     10.42 o
   1   5   6      198.57      190.97      9.92 o
   2   5   6      372.42      403.56     11.63 o
   3   5   6      175.36      122.36     21.65 o
   4   5   6      106.88      115.93     13.67 o
   5   5   6       34.36       41.86      8.51 o
   6   5   6        2.84       14.43      8.82 o
   7   5   6       80.34       77.67      8.39 o
   8   5   6       11.55       21.87      6.94 o
   9   5   6       16.23       17.34      6.92 o
  10   5   6       32.55       36.75      6.21 o
 -11   6   6       72.63       72.53      6.59 o
 -10   6   6       10.42        6.31      6.33 o
  -9   6   6      119.92      139.20      6.55 o
  -8   6   6      645.22      614.65      8.29 o
  -7   6   6      231.98      223.41      6.72 o
  -6   6   6        9.63        7.02      6.10 o
  -5   6   6      799.44      774.09     13.50 o
  -4   6   6      467.97      490.96      7.35 o
  -3   6   6      448.31      474.63      8.04 o
  -2   6   6     1049.30     1103.22     10.56 o
  -1   6   6      863.33      900.43      8.27 o
   0   6   6      108.48      117.72     10.12 o
   1   6   6       11.01       16.19      7.56 o
   2   6   6     1057.44     1058.68     27.09 o
   3   6   6       14.02       27.27      7.95 o
   4   6   6       57.17       34.85     16.92 o
   5   6   6      607.05      537.12     72.60 o
   6   6   6      284.72      274.25     20.93 o
   7   6   6        1.16       -4.75     11.10 o
   8   6   6        3.37       16.09      8.64 o
   9   6   6      109.74      107.00     14.73 o
  -9   7   6      242.36      194.74      8.14 o
  -8   7   6        1.09       13.26      5.77 o
  -7   7   6        7.53       22.89      6.29 o
  -6   7   6      213.94      212.42      6.62 o
  -5   7   6      338.10      306.84      9.42 o
  -4   7   6      136.16      171.19      7.36 o
  -3   7   6      181.35      178.40      7.25 o
  -2   7   6       28.13       30.53      6.47 o
  -1   7   6       23.16       13.30      8.12 o
   0   7   6      527.91      550.46     16.88 o
   1   7   6      352.40      336.13     17.52 o
   2   7   6       39.69       46.63      7.17 o
   3   7   6        3.55       -0.94      7.74 o
   4   7   6      225.99      215.09      8.99 o
   5   7   6       87.12       91.39     11.75 o
   6   7   6       94.04       66.01      9.80 o
   7   7   6      108.96      107.58      8.11 o
   8   7   6       93.49       82.03      7.04 o
  -8   8   6        1.81        8.35      6.46 o
  -7   8   6      100.88       96.18      9.48 o
  -6   8   6       26.66       38.04      7.10 o
  -5   8   6        3.14        6.66      5.99 o
  -4   8   6       92.12       66.38     11.73 o
  -3   8   6        6.30       21.42      6.07 o
  -2   8   6        0.41        7.04      6.15 o
  -1   8   6        1.63       -6.20      8.02 o
   0   8   6       48.71       44.47      7.95 o
   1   8   6       49.84       54.36      7.16 o
   2   8   6       10.25       13.29      6.44 o
   3   8   6       13.30       26.99      8.49 o
   4   8   6       19.84       11.21      8.19 o
   5   8   6       40.91       36.75     11.75 o
   6   8   6       22.95       -6.69     11.67 o
  -6   9   6        1.76       -7.62      6.12 o
  -5   9   6        9.30        6.80      6.05 o
  -4   9   6       71.04       73.81      7.43 o
  -3   9   6        3.17       25.96     13.34 o
  -2   9   6       12.78        8.57      7.44 o
  -1   9   6        8.48       -1.81      8.01 o
   0   9   6       14.27       45.47     14.85 o
   1   9   6        1.76       17.36     14.57 o
   2   9   6       19.87       28.43      7.36 o
   3   9   6       56.83       76.23     11.77 o
   4   9   6        8.45       30.97      9.22 o
 -13   1   7       27.28       36.53      5.10 o
 -12   1   7      234.04      229.31      7.30 o
 -11   1   7       30.10       50.44      6.27 o
 -10   1   7       64.00       67.41      5.09 o
  -9   1   7     1627.81     1600.67     26.52 o
  -8   1   7     1087.81     1092.19     19.05 o
  -7   1   7        4.24        8.96      4.56 o
  -6   1   7     1461.94     1412.53     10.64 o
  -5   1   7     3196.52     3166.75     33.23 o
  -4   1   7       89.45      108.60      5.02 o
  -3   1   7       30.72       18.58      4.36 o
  -2   1   7     2374.98     2259.81     26.43 o
  -1   1   7     4129.30     4270.31     40.08 o
   0   1   7     2643.68     2562.00     20.20 o
   1   1   7     1613.32     1640.11     22.67 o
   2   1   7     2037.99     2031.25     47.44 o
   3   1   7        1.12        3.39      8.36 o
   4   1   7     2653.65     2668.86     92.17 o
   5   1   7      322.72      345.75     13.13 o
   6   1   7     1555.46     1499.92     48.15 o
   7   1   7      607.39      583.47     20.25 o
   8   1   7      373.58      392.67     14.78 o
   9   1   7      460.08      426.02     10.23 o
  10   1   7        4.85        9.68      6.74 o
  11   1   7       48.22       48.56      7.85 o
 -13   2   7       76.34       76.33      6.96 o
 -12   2   7       45.94       41.39      4.75 o
 -11   2   7      380.91      376.34      5.26 o
 -10   2   7      413.02      432.65      7.72 o
  -9   2   7      171.52      179.72      5.18 o
  -8   2   7       96.52      108.96      6.99 o
  -7   2   7     3991.90     3892.99     47.02 o
  -6   2   7      904.63      941.52     13.65 o
  -5   2   7      645.59      661.13      7.95 o
  -4   2   7     2760.91     2542.80     23.00 o
  -3   2   7     1705.59     1774.20     16.36 o
  -2   2   7       69.25       86.66      6.17 o
  -1   2   7     5106.55     5071.97     50.15 o
   0   2   7     5315.48     5290.59     54.40 o
   1   2   7     6100.71     6729.63    130.31 o
   2   2   7     1834.99     1834.89    148.71 o
   3   2   7     1026.01      976.37     81.31 o
   4   2   7      985.32      895.58     33.79 o
   5   2   7        3.43       -0.87      8.45 o
   6   2   7     1424.45     1438.29     39.39 o
   7   2   7      254.83      257.62      6.94 o
   8   2   7      283.06      278.84      7.95 o
   9   2   7      247.25      278.90      9.52 o
  10   2   7      333.42      335.38     10.84 o
  11   2   7        0.44       -3.33      7.79 o
 -12   3   7        0.62        4.77      4.93 o
 -11   3   7       55.41       65.97      4.99 o
 -10   3   7        2.33       -0.68      7.86 o
  -9   3   7      568.89      551.64     10.24 o
  -8   3   7       32.25       38.11      5.65 o
  -7   3   7       63.85       69.26      5.12 o
  -6   3   7        0.90        6.99      5.18 o
  -5   3   7      991.89     1082.42     16.09 o
  -4   3   7      713.24      843.89     14.91 o
  -3   3   7      286.51      307.17      7.01 o
  -2   3   7       56.61       60.88      6.34 o
  -1   3   7      701.36      694.23      8.69 o
   0   3   7      808.94      892.81     10.68 o
   1   3   7      348.71      364.95     12.55 o
   2   3   7      626.70      641.37     48.70 o
   3   3   7      728.34      815.80     60.64 o
   4   3   7      589.17      650.17     49.94 o
   5   3   7       70.39       66.92      7.14 o
   6   3   7        2.62        8.53      7.54 o
   7   3   7       48.17       38.73      6.39 o
   8   3   7      152.94      141.02      6.45 o
   9   3   7        4.20        8.95      5.73 o
  10   3   7        1.07        7.57      6.61 o
  11   3   7        2.42       18.70      7.26 o
 -12   4   7       10.92        7.63      5.42 o
 -11   4   7      174.02      190.87      5.82 o
 -10   4   7       40.92       44.39      5.46 o
  -9   4   7       18.57       23.39      6.14 o
  -8   4   7      165.72      177.56      5.29 o
  -7   4   7     1162.85     1141.59     10.84 o
  -6   4   7       88.58      105.76      5.96 o
  -5   4   7       67.54       86.66      6.03 o
  -4   4   7     1500.52     1417.98     28.00 o
  -3   4   7     1029.63      971.57     13.07 o
  -2   4   7       50.85       73.58      6.89 o
  -1   4   7      171.08      145.45      9.59 o
   0   4   7     1168.26     1120.17     29.31 o
   1   4   7      313.39      319.81     13.81 o
   2   4   7      356.26      358.15     44.28 o
   3   4   7     1121.23     1104.91    100.67 o
   4   4   7      316.47      323.40     37.71 o
   5   4   7      104.76      103.05      9.42 o
   6   4   7        2.56       19.04     12.31 o
   7   4   7      338.80      342.68     14.90 o
   8   4   7        0.74        9.05      6.83 o
   9   4   7       12.27       12.94      6.73 o
  10   4   7       15.05       19.40      5.90 o
 -11   5   7       26.36       26.23      6.88 o
 -10   5   7        3.39        5.95      5.49 o
  -9   5   7      606.39      631.34     12.94 o
  -8   5   7      350.16      329.43     12.16 o
  -7   5   7       61.54       82.95      5.07 o
  -6   5   7     1004.01     1061.62     15.25 o
  -5   5   7      441.38      459.11     12.54 o
  -4   5   7        7.36       23.89      5.51 o
  -3   5   7      415.58      432.64     11.85 o
  -2   5   7     1534.06     1518.26     26.39 o
  -1   5   7      313.20      286.27      8.22 o
   0   5   7        5.98        9.88      7.51 o
   1   5   7     1009.95     1006.45     20.19 o
   2   5   7      822.31      778.73     78.46 o
   3   5   7       37.43       52.87     15.06 o
   4   5   7       55.80       50.32      8.40 o
   5   5   7      215.77      204.06     18.43 o
   6   5   7       43.01       47.46      8.03 o
   7   5   7       11.64       17.29      7.68 o
   8   5   7      229.01      223.35     15.96 o
   9   5   7       24.83       28.69      9.14 o
  10   5   7        0.04        6.09      6.23 o
 -10   6   7      145.22      126.45      6.76 o
  -9   6   7       36.88       19.40      7.10 o
  -8   6   7       12.81       11.24      5.58 o
  -7   6   7      751.26      680.40     10.26 o
  -6   6   7      237.06      204.53      5.94 o
  -5   6   7       21.01       14.49      6.26 o
  -4   6   7       21.67       17.10      5.59 o
  -3   6   7      462.36      450.59     11.93 o
  -2   6   7      124.07      139.40      8.09 o
  -1   6   7      347.15      350.25      7.80 o
   0   6   7     1118.43     1073.47     21.99 o
   1   6   7       36.23       35.50      7.17 o
   2   6   7       84.44       85.88      8.20 o
   3   6   7      122.45      126.96     29.32 o
   4   6   7      312.25      305.33     37.89 o
   5   6   7      412.88      382.01     13.26 o
   6   6   7       40.56       37.75      7.83 o
   7   6   7      127.55      135.04     14.97 o
   8   6   7        8.81       18.67      8.63 o
   9   6   7       80.50       75.40      9.54 o
  -9   7   7       39.69       46.63      5.28 o
  -8   7   7        5.34        1.90      5.17 o
  -7   7   7       12.60       21.91      6.77 o
  -6   7   7      282.10      273.57     11.53 o
  -5   7   7       17.83        5.52      5.53 o
  -4   7   7       94.03       85.89      6.10 o
  -3   7   7       92.73       96.43      7.13 o
  -2   7   7        3.60       10.04      7.10 o
  -1   7   7       43.19       36.27      8.32 o
   0   7   7       27.18       36.86      7.10 o
   1   7   7      149.06      184.35      9.58 o
   2   7   7       21.93       14.76      6.91 o
   3   7   7        0.35        7.80      8.19 o
   4   7   7       32.63       30.00     12.05 o
   5   7   7        9.14       13.46     13.08 o
   6   7   7       84.89       95.00     11.70 o
   7   7   7       10.44        7.65     12.05 o
   8   7   7        0.48       14.80      8.82 o
  -8   8   7       87.95       94.02      5.78 o
  -7   8   7       20.68       41.86      6.60 o
  -6   8   7      111.39      100.39      6.18 o
  -5   8   7       65.32       92.53      7.43 o
  -4   8   7      235.04      223.14      6.36 o
  -3   8   7      173.43      169.10      7.46 o
  -2   8   7      165.54      150.15      7.55 o
  -1   8   7      173.05      187.03      7.48 o
   0   8   7       92.18      114.69      8.00 o
   1   8   7       59.61       79.73      8.71 o
   2   8   7      127.61      162.71     12.07 o
   3   8   7      207.02      192.61      7.43 o
   4   8   7       33.51       49.19      9.53 o
   5   8   7       18.24       21.34     11.84 o
   6   8   7       44.76       50.17     22.53 o
  -5   9   7       18.40       31.13      6.46 o
  -4   9   7       69.51       50.89      7.26 o
  -3   9   7       41.83       43.62      7.20 o
  -2   9   7       19.33       19.22      6.70 o
  -1   9   7       85.36       74.59      7.30 o
   0   9   7        9.78       29.91      8.13 o
   1   9   7       50.17       46.64      7.75 o
   2   9   7       42.35       45.92      7.00 o
   3   9   7       17.32       15.51      8.00 o
   4   9   7        3.63        0.33     12.11 o
 -13   0   8      255.57      236.42     16.97 o
 -12   0   8      150.72      138.45      8.81 o
 -11   0   8       16.76       22.38      6.12 o
 -10   0   8      587.59      601.52     14.25 o
  -9   0   8     2931.28     2936.61     65.38 o
  -8   0   8        2.02        4.29      6.80 o
  -7   0   8     2867.81     2812.95     64.04 o
  -6   0   8     1925.89     1798.15     21.03 o
  -5   0   8     2617.24     2729.48     33.34 o
  -4   0   8     1840.37     1756.59     30.04 o
  -3   0   8     7811.66     7798.66    121.94 o
  -2   0   8     6392.01     6150.11     56.29 o
  -1   0   8     1289.60     1492.10     20.96 o
   0   0   8     2251.81     2166.90     13.54 o
   1   0   8    10828.33    10523.16    186.09 o
   2   0   8      406.86      443.55     28.32 o
   3   0   8      598.89      497.40     38.47 o
   4   0   8     1406.65     1221.36     87.73 o
   5   0   8      489.01      463.92     44.33 o
   6   0   8     1039.94      982.99    103.87 o
   7   0   8      397.58      404.15     36.57 o
   8   0   8      302.11      295.59     18.41 o
   9   0   8       17.57       17.10     16.14 o
  10   0   8       93.71      106.47      8.89 o
  11   0   8      137.75      128.10     10.95 o
 -13   1   8        8.34       11.53      4.98 o
 -12   1   8       31.56       37.79      4.89 o
 -11   1   8      311.43      337.61      5.30 o
 -10   1   8      621.35      614.47     13.43 o
  -9   1   8      728.76      706.35      7.75 o
  -8   1   8      719.46      721.40      5.99 o
  -7   1   8      583.95      580.17      6.21 o
  -6   1   8        0.42        3.37      4.91 o
  -5   1   8      257.35      235.44      5.41 o
  -4   1   8      379.31      333.98      6.13 o
  -3   1   8      707.62      768.47      6.43 o
  -2   1   8     3799.96     3605.41     22.82 o
  -1   1   8      759.31      823.50      6.81 o
   0   1   8     1651.96     1770.29     11.03 o
   1   1   8     1583.99     1652.45     17.84 o
   2   1   8     4044.21     4192.39     86.60 o
   3   1   8       13.78       26.04      7.70 o
   4   1   8      222.49      208.61      7.54 o
   5   1   8      635.22      592.13     24.17 o
   6   1   8      479.87      481.61     19.39 o
   7   1   8       19.86       25.83      7.23 o
   8   1   8        1.48        9.99      6.38 o
   9   1   8       24.28       31.02      7.14 o
  10   1   8        7.42       17.52      6.63 o
  11   1   8        9.89       25.41      8.72 o
 -13   2   8       66.06       69.66      6.59 o
 -12   2   8        0.07       14.92      4.68 o
 -11   2   8       17.92       26.47      4.92 o
 -10   2   8      120.54      134.37      5.79 o
  -9   2   8       18.78       28.31      5.27 o
  -8   2   8       57.52       75.58      5.05 o
  -7   2   8      377.45      376.68      5.45 o
  -6   2   8     1160.47     1232.31     12.66 o
  -5   2   8       19.81       19.37      4.77 o
  -4   2   8      171.90      188.90      5.30 o
  -3   2   8     3802.37     3976.68     18.43 o
  -2   2   8        5.66       19.44     10.39 o
  -1   2   8      148.79      131.52      6.41 o
   0   2   8      164.77      143.35      7.55 o
   1   2   8      156.13      127.31      6.36 o
   2   2   8      219.12      242.71      9.09 o
   3   2   8        1.58       -3.08      9.23 o
   4   2   8      277.21      280.17      9.69 o
   5   2   8      339.01      300.80     13.26 o
   6   2   8        6.02        7.23      6.26 o
   7   2   8       11.07       16.13      7.77 o
   8   2   8      123.71      123.32      7.07 o
   9   2   8       44.04       52.68      6.79 o
  10   2   8        0.43        2.10      6.39 o
  11   2   8       12.54       22.71      5.96 o
 -12   3   8      200.64      187.39      5.21 o
 -11   3   8      467.17      468.83      8.22 o
 -10   3   8      226.60      204.38      6.48 o
  -9   3   8        9.64       10.80      5.58 o
  -8   3   8     1623.02     1678.17     23.14 o
  -7   3   8       75.71       87.85      5.42 o
  -6   3   8        0.48       14.63      5.26 o
  -5   3   8     3286.42     3295.86     42.19 o
  -4   3   8     3518.59     3590.29     53.16 o
  -3   3   8      230.36      215.58      5.44 o
  -2   3   8     2441.86     2388.76     50.36 o
  -1   3   8     3901.72     3684.71     50.41 o
   0   3   8       95.34       80.34      7.83 o
   1   3   8      980.38     1085.42     28.23 o
   2   3   8     1156.98     1089.48     73.16 o
   3   3   8     1088.73     1061.43    116.29 o
   4   3   8      141.27      165.12     23.97 o
   5   3   8      383.45      391.58     35.03 o
   6   3   8     1195.70     1188.20     59.79 o
   7   3   8      157.34      153.10      7.37 o
   8   3   8      280.42      312.87      9.90 o
   9   3   8       44.27       49.73      6.60 o
  10   3   8       36.24       34.66      6.14 o
 -12   4   8       60.50       53.92      5.18 o
 -11   4   8       67.19       65.23      5.39 o
 -10   4   8       94.47      106.05      7.42 o
  -9   4   8      335.16      338.25      5.61 o
  -8   4   8      564.85      495.75      9.99 o
  -7   4   8      150.83      164.43      5.13 o
  -6   4   8      543.09      528.41     12.84 o
  -5   4   8      766.21      679.64      9.71 o
  -4   4   8      101.96       99.65      5.88 o
  -3   4   8     2110.26     2138.42     28.97 o
  -2   4   8      459.83      474.55     12.18 o
  -1   4   8      237.17      270.71      7.01 o
   0   4   8      827.76      825.40     15.32 o
   1   4   8      278.04      314.20     10.42 o
   2   4   8       10.25        7.84     11.60 o
   3   4   8      112.44      116.11     10.33 o
   4   4   8     1189.31     1125.78    155.28 o
   5   4   8      706.43      717.90     36.91 o
   6   4   8       78.85      107.51     16.40 o
   7   4   8      232.35      231.56     13.35 o
   8   4   8       54.71       58.38      7.87 o
   9   4   8        4.03       12.69      7.87 o
  10   4   8      100.75      111.67      7.45 o
 -11   5   8       12.31       22.55      5.95 o
 -10   5   8       83.34       86.79      5.54 o
  -9   5   8       81.98       92.09      5.95 o
  -8   5   8       24.06       34.08      5.20 o
  -7   5   8        2.23       12.91      5.76 o
  -6   5   8       29.44       27.86      8.02 o
  -5   5   8      129.93      124.52      7.92 o
  -4   5   8      573.78      566.40      6.95 o
  -3   5   8       27.86       26.08      5.61 o
  -2   5   8      107.10      119.87     13.78 o
  -1   5   8       25.17       15.75      8.26 o
   0   5   8      402.94      416.16     17.54 o
   1   5   8        2.07        4.92      9.31 o
   2   5   8       11.54       34.00      9.74 o
   3   5   8       97.20      107.71      9.86 o
   4   5   8       63.43       83.22      9.43 o
   5   5   8       10.38       21.89     11.12 o
   6   5   8       31.27       24.47      7.90 o
   7   5   8      102.25      100.38      7.78 o
   8   5   8       21.35       14.94      8.49 o
   9   5   8        6.08        6.55      6.87 o
 -10   6   8      167.26      169.17      7.40 o
  -9   6   8       27.01       36.83      8.14 o
  -8   6   8        2.57      -11.91      9.11 o
  -7   6   8      344.38      380.41     11.41 o
  -6   6   8      246.82      265.91      6.82 o
  -5   6   8       42.68       52.21     10.66 o
  -4   6   8       88.98       70.01      6.37 o
  -3   6   8      147.53      174.45      5.92 o
  -2   6   8      428.36      405.16      7.88 o
  -1   6   8       16.65       20.18      6.92 o
   0   6   8      589.90      601.87     10.35 o
   1   6   8      342.44      364.78     25.74 o
   2   6   8      808.02      809.51    118.95 o
   3   6   8       80.04       86.90     20.46 o
   4   6   8        4.84       21.57      8.37 o
   5   6   8      164.72      158.07     13.69 o
   6   6   8       25.47       48.79      7.54 o
   7   6   8       79.69       70.64      7.17 o
   8   6   8      213.59      214.97     12.07 o
  -9   7   8      117.66      141.53      9.15 o
  -8   7   8      245.42      232.09      7.63 o
  -7   7   8      253.36      243.28      5.92 o
  -6   7   8        4.83       15.70      9.34 o
  -5   7   8      123.41      143.08      6.10 o
  -4   7   8      163.06      161.02      6.52 o
  -3   7   8       54.15       42.36      6.51 o
  -2   7   8       76.82      135.26      7.91 o
  -1   7   8     1395.19     1330.20     17.36 o
   0   7   8       11.57       18.98      8.12 o
   1   7   8       30.56       44.52      7.63 o
   2   7   8       40.69       42.32      7.49 o
   3   7   8      252.88      251.35     29.49 o
   4   7   8      223.42      225.83     12.08 o
   5   7   8       38.45       35.90     22.63 o
   6   7   8       43.54       44.11      8.86 o
   7   7   8        2.22        7.86      8.27 o
  -7   8   8        0.10        1.23      6.41 o
  -6   8   8       47.73       34.85      6.69 o
  -5   8   8        1.07       17.73      6.90 o
  -4   8   8       15.86       15.76      5.59 o
  -3   8   8        1.58       13.43      7.89 o
  -2   8   8       26.10       22.62      7.92 o
  -1   8   8       60.62       79.30      9.63 o
   0   8   8       39.08       38.84      7.09 o
   1   8   8       89.59       83.02      7.36 o
   2   8   8        2.90       27.21      7.66 o
   3   8   8       13.89       22.35     10.52 o
   4   8   8       22.67       15.70     18.87 o
   5   8   8       40.61       41.26     12.19 o
  -5   9   8      101.05      101.54      7.32 o
  -4   9   8        6.21       19.75      7.15 o
  -3   9   8       12.65       30.39      8.12 o
  -2   9   8       40.62       55.20      7.58 o
  -1   9   8       27.45       50.17      7.69 o
   0   9   8        6.07        0.98      7.04 o
   1   9   8        0.03        4.48      7.02 o
   2   9   8       31.27       30.13      8.11 o
   3   9   8        2.50       12.57     11.89 o
 -13   1   9      136.60      131.05      6.35 o
 -12   1   9        4.68        6.46      5.99 o
 -11   1   9      160.09      178.56      4.96 o
 -10   1   9      583.86      572.90      8.24 o
  -9   1   9       11.62       17.98      5.68 o
  -8   1   9      404.82      401.51      8.36 o
  -7   1   9     1092.45     1067.04     15.83 o
  -6   1   9     1050.29     1058.26     15.44 o
  -5   1   9       16.30       20.97      5.00 o
  -4   1   9     5543.06     5239.60     51.64 o
  -3   1   9     1676.70     1639.66     18.17 o
  -2   1   9      235.17      242.95      6.03 o
  -1   1   9     5334.27     5268.82     42.74 o
   0   1   9     1851.42     1857.66      9.35 o
   1   1   9     1458.05     1431.20     14.50 o
   2   1   9        3.56       15.85      7.11 o
   3   1   9     1821.67     1665.28     43.45 o
   4   1   9      564.00      560.10     20.29 o
   5   1   9        8.30       10.20      8.41 o
   6   1   9      618.27      626.94     40.72 o
   7   1   9      136.61      146.56      7.24 o
   8   1   9        4.55        8.16      8.77 o
   9   1   9       19.01       28.13      6.66 o
  10   1   9      114.17      115.76      7.67 o
  11   1   9       12.67       12.10      7.57 o
 -13   2   9        0.56       12.37      5.77 o
 -12   2   9      298.39      285.96      9.33 o
 -11   2   9      139.63      130.30      6.07 o
 -10   2   9        0.06        4.76      5.04 o
  -9   2   9      302.31      295.95      7.26 o
  -8   2   9     1932.42     1923.84     24.50 o
  -7   2   9       80.54       93.14      6.67 o
  -6   2   9     1073.22     1045.73     10.19 o
  -5   2   9     1805.33     1805.29     12.50 o
  -4   2   9     4360.40     4471.96     52.61 o
  -3   2   9     1355.38     1286.89     16.19 o
  -2   2   9     1747.63     1609.12     11.57 o
  -1   2   9      654.23      646.93      7.40 o
   0   2   9      328.73      374.00      6.83 o
   1   2   9     4678.40     4452.15     48.85 o
   2   2   9     1179.58     1068.39     23.32 o
   3   2   9      530.89      541.74     11.70 o
   4   2   9     1069.54     1045.82     67.47 o
   5   2   9     1155.51     1101.32     51.54 o
   6   2   9       76.81       67.15      7.80 o
   7   2   9       94.05      108.85      7.10 o
   8   2   9      234.24      226.97      7.93 o
   9   2   9      202.53      212.29     12.86 o
  10   2   9       15.00       16.81      7.34 o
 -12   3   9       45.99       44.05      5.13 o
 -11   3   9       10.35       29.62      8.78 o
 -10   3   9      142.09      138.96      5.82 o
  -9   3   9      132.72      124.71      6.24 o
  -8   3   9       64.20       76.70      5.93 o
  -7   3   9      231.93      222.82      5.23 o
  -6   3   9     1203.04     1156.49     13.40 o
  -5   3   9       83.60       88.97      5.08 o
  -4   3   9       51.42       70.91      6.27 o
  -3   3   9     1271.39     1319.07     19.25 o
  -2   3   9        2.91        8.36      5.41 o
  -1   3   9     1978.25     1985.18     26.59 o
   0   3   9        3.02        8.31      7.34 o
   1   3   9     1362.66     1523.69     40.09 o
   2   3   9      468.70      451.73     24.85 o
   3   3   9      495.78      532.06     70.35 o
   4   3   9       50.69       70.04     12.28 o
   5   3   9       16.80       25.05      9.96 o
   6   3   9      263.84      273.38     14.46 o
   7   3   9      122.80      103.48      7.71 o
   8   3   9       92.85       96.36      7.03 o
   9   3   9       32.85       38.07      7.55 o
  10   3   9        0.73       -0.86      7.54 o
 -12   4   9       95.14      102.46      5.76 o
 -11   4   9        1.73       13.15      6.96 o
 -10   4   9       14.13       21.84      5.75 o
  -9   4   9      648.53      650.40     14.68 o
  -8   4   9       16.94       23.95      5.57 o
  -7   4   9       60.37       74.55      5.71 o
  -6   4   9        7.13        7.07      4.60 o
  -5   4   9      926.49      936.20      6.47 o
  -4   4   9        5.05       17.30      5.92 o
  -3   4   9      189.33      199.88      7.39 o
  -2   4   9       86.33       99.01      6.79 o
  -1   4   9     1518.71     1425.51     22.90 o
   0   4   9      549.54      540.07      9.37 o
   1   4   9       87.65       88.45      9.39 o
   2   4   9      270.41      258.37     11.28 o
   3   4   9      265.08      279.15     46.50 o
   4   4   9      193.48      184.34     16.99 o
   5   4   9      294.75      295.31     16.21 o
   6   4   9      240.72      230.62      9.94 o
   7   4   9        0.01        5.07      9.47 o
   8   4   9       14.10       12.99      8.08 o
   9   4   9      152.01      149.18     10.16 o
 -11   5   9      129.54      150.85      6.45 o
 -10   5   9      307.34      305.83      6.07 o
  -9   5   9       77.16       71.24      5.26 o
  -8   5   9      120.23      143.56      5.84 o
  -7   5   9      336.89      352.09      7.77 o
  -6   5   9     1270.75     1278.45     23.36 o
  -5   5   9        1.27       10.55      5.71 o
  -4   5   9     1259.62     1275.18     17.58 o
  -3   5   9     2226.79     2123.95     21.81 o
  -2   5   9      236.44      225.45      7.29 o
  -1   5   9      967.95      999.39     17.71 o
   0   5   9     1114.39     1041.53     27.94 o
   1   5   9      280.76      282.67      8.98 o
   2   5   9      137.26      137.36     24.44 o
   3   5   9      840.18      805.96    105.87 o
   4   5   9      607.06      607.33     63.98 o
   5   5   9       59.73       72.01     14.38 o
   6   5   9      441.01      428.30     27.44 o
   7   5   9      243.97      214.69     22.99 o
   8   5   9        0.48       18.42      7.99 o
   9   5   9       29.86       34.84      6.54 o
 -10   6   9        7.98        9.57      7.19 o
  -9   6   9        0.95        6.60      5.86 o
  -8   6   9      202.12      196.77      6.06 o
  -7   6   9       24.60       15.73      5.21 o
  -6   6   9        1.69        3.14      5.30 o
  -5   6   9      184.85      167.98      8.01 o
  -4   6   9       50.88       45.33      7.86 o
  -3   6   9       41.12       60.85      7.58 o
  -2   6   9      388.62      373.89      8.05 o
  -1   6   9      155.51      155.35      7.62 o
   0   6   9       10.13       21.68      7.81 o
   1   6   9       78.01       83.13      9.45 o
   2   6   9      380.59      387.91     47.24 o
   3   6   9        0.36       12.79      9.69 o
   4   6   9        1.41      -12.20      9.53 o
   5   6   9       18.12       23.86     11.06 o
   6   6   9        5.84       15.49      7.76 o
   7   6   9       36.73       11.38      7.79 o
   8   6   9       13.11       32.99      8.72 o
  -9   7   9        1.87        4.23      6.06 o
  -8   7   9       24.38       31.20      5.66 o
  -7   7   9       18.18       35.18      7.35 o
  -6   7   9        7.40        6.60      6.94 o
  -5   7   9       79.34       87.06      5.35 o
  -4   7   9      155.38      164.49      7.06 o
  -3   7   9       13.27       29.61      5.88 o
  -2   7   9        1.74       10.36      6.42 o
  -1   7   9       12.48       18.96      9.49 o
   0   7   9       21.73       36.40      6.65 o
   1   7   9      102.02      117.95      8.16 o
   2   7   9       18.08       24.25      9.76 o
   3   7   9        0.26        3.25      9.69 o
   4   7   9      194.57      180.28     25.92 o
   5   7   9        5.49       -6.89      9.10 o
   6   7   9        9.90       19.08      7.00 o
   7   7   9        9.61       12.46      9.98 o
  -7   8   9        4.94       -2.38      7.38 o
  -6   8   9      114.36      120.85      6.25 o
  -5   8   9       75.38       85.42      5.46 o
  -4   8   9       15.10       19.13      7.45 o
  -3   8   9       36.32       44.59      6.15 o
  -2   8   9      120.85      137.88      8.22 o
  -1   8   9       21.86       26.12      8.11 o
   0   8   9       18.66        2.89     10.01 o
   1   8   9        9.50       23.93      7.82 o
   2   8   9        7.82       18.82     12.23 o
   3   8   9       40.27       37.44     15.84 o
   4   8   9       33.35       32.67     17.72 o
   5   8   9       78.76       95.33     11.60 o
  -4   9   9        8.63        6.19      6.20 o
  -3   9   9       92.65       74.00      7.56 o
  -2   9   9        1.04       17.72     14.47 o
  -1   9   9        0.31        9.45      7.26 o
   0   9   9       13.59       31.07      8.80 o
   1   9   9        6.07       18.87      8.89 o
   2   9   9        0.14       -4.19     15.50 o
 -13   0  10        9.29       14.50      6.14 o
 -12   0  10      103.81      114.58      6.49 o
 -11   0  10      150.58      143.10      6.96 o
 -10   0  10      109.29      124.84      7.72 o
  -9   0  10        1.26        6.00      5.66 o
  -8   0  10      672.19      725.55     24.68 o
  -7   0  10     1722.63     1715.31     34.73 o
  -6   0  10     1094.35     1151.88     15.66 o
  -5   0  10     2933.94     2818.70     33.78 o
  -4   0  10      371.02      322.45      8.84 o
  -3   0  10     1149.67     1082.45     23.90 o
  -2   0  10     1043.01      898.92     16.89 o
  -1   0  10     4094.26     3666.54     56.71 o
   0   0  10     2656.61     2728.35     63.69 o
   1   0  10       23.18       24.28      9.61 o
   2   0  10      873.59      872.19     51.34 o
   3   0  10     2242.99     2388.48    164.87 o
   4   0  10      482.73      450.32     38.08 o
   5   0  10     1918.79     1994.65    201.95 o
   6   0  10       11.76       16.11     10.92 o
   7   0  10     2271.88     2122.68    251.97 o
   8   0  10       84.53      134.68     25.19 o
   9   0  10      161.26      184.69     16.14 o
  10   0  10        1.61      -11.03     15.82 o
 -13   1  10       13.23       16.73      5.33 o
 -12   1  10       49.64       53.98      4.78 o
 -11   1  10        0.96       14.43      5.22 o
 -10   1  10      339.71      344.12      9.65 o
  -9   1  10        6.18       -1.07      5.56 o
  -8   1  10     1470.35     1499.33     21.28 o
  -7   1  10        2.00        6.61      4.23 o
  -6   1  10      880.34      870.01     14.33 o
  -5   1  10      607.78      605.89      6.87 o
  -4   1  10       45.95       31.33      4.72 o
  -3   1  10     2636.65     2647.56     35.40 o
  -2   1  10     2138.67     2248.23     18.27 o
  -1   1  10       41.86       64.52      5.35 o
   0   1  10      860.26      884.07      7.79 o
   1   1  10      280.92      242.48      7.55 o
   2   1  10     1601.58     1751.00     27.59 o
   3   1  10       65.49       82.66      7.81 o
   4   1  10      544.74      557.90     28.75 o
   5   1  10      110.47      124.35      7.55 o
   6   1  10        1.61       -0.30      7.16 o
   7   1  10      415.12      422.59     27.62 o
   8   1  10      138.18      127.98      8.91 o
   9   1  10        9.43       14.71      7.49 o
  10   1  10      108.24      103.93      8.18 o
 -12   2  10       18.87       39.67      7.68 o
 -11   2  10       57.60       65.49      4.82 o
 -10   2  10       56.47       62.91      6.45 o
  -9   2  10        4.57       11.54      4.36 o
  -8   2  10       19.22       22.45      5.09 o
  -7   2  10      117.04      127.82      4.14 o
  -6   2  10       27.70       21.61      4.64 o
  -5   2  10      445.49      433.37      7.31 o
  -4   2  10        3.94       13.64      5.99 o
  -3   2  10       33.24       60.37      5.32 o
  -2   2  10       34.01       65.34      6.19 o
  -1   2  10      176.54      175.17      6.68 o
   0   2  10      441.65      421.48      6.47 o
   1   2  10       95.87      101.17      6.61 o
   2   2  10      493.51      529.70     11.09 o
   3   2  10      558.62      504.01      9.39 o
   4   2  10       59.07       57.93      8.52 o
   5   2  10       36.57       39.37      9.08 o
   6   2  10       14.59       10.44      7.77 o
   7   2  10        0.56        0.42      7.06 o
   8   2  10       15.19       17.05      7.90 o
   9   2  10        5.57        6.69      7.13 o
  10   2  10       27.40       30.62      9.42 o
 -12   3  10       81.83       81.32      5.96 o
 -11   3  10        7.11       12.22      5.65 o
 -10   3  10      483.03      507.27     16.08 o
  -9   3  10      616.60      609.12     15.27 o
  -8   3  10       30.72       34.05      4.69 o
  -7   3  10       87.95      107.18      5.80 o
  -6   3  10     3270.93     3172.85     32.35 o
  -5   3  10      715.59      713.13      7.97 o
  -4   3  10        1.83       10.16      5.33 o
  -3   3  10      851.29      832.78      8.11 o
  -2   3  10     3367.54     3349.86     34.79 o
  -1   3  10      172.69      196.29      7.16 o
   0   3  10       32.95       37.26      6.04 o
   1   3  10     2692.12     2495.46     64.09 o
   2   3  10      310.17      334.59     17.70 o
   3   3  10      920.35      935.97     61.88 o
   4   3  10     1646.08     1667.76    183.38 o
   5   3  10      639.15      560.89     34.52 o
   6   3  10      114.35      123.01     16.67 o
   7   3  10       19.22       33.55      8.18 o
   8   3  10      378.46      396.82     29.64 o
   9   3  10        6.32        9.55      8.26 o
  10   3  10       15.54       16.21      8.26 o
 -12   4  10       30.20       45.91      6.20 o
 -11   4  10      227.37      229.25      7.73 o
 -10   4  10      227.42      216.01      6.04 o
  -9   4  10       31.61       23.66      5.38 o
  -8   4  10      391.34      383.10      6.08 o
  -7   4  10      349.78      359.25     10.51 o
  -6   4  10       79.83       95.77      5.57 o
  -5   4  10      442.01      458.12      6.08 o
  -4   4  10     1535.49     1542.71     15.33 o
  -3   4  10       14.31        9.50      5.02 o
  -2   4  10      159.03      176.03      5.78 o
  -1   4  10     1560.92     1597.03     29.00 o
   0   4  10      580.84      593.02      9.07 o
   1   4  10       50.67       88.50     11.75 o
   2   4  10      582.00      588.81     48.92 o
   3   4  10     1100.64     1043.12     88.83 o
   4   4  10      466.25      429.20     67.76 o
   5   4  10       80.38       86.92     14.45 o
   6   4  10      156.97      149.07      9.61 o
   7   4  10        4.56       18.56     14.04 o
   8   4  10        4.14       13.21      6.84 o
   9   4  10       13.54       19.75      6.75 o
 -11   5  10       13.18        6.83      5.78 o
 -10   5  10       54.89       73.43      8.96 o
  -9   5  10        0.34       14.03      8.47 o
  -8   5  10      104.05       94.41      6.83 o
  -7   5  10      186.09      197.99      5.47 o
  -6   5  10       41.53       51.10      5.05 o
  -5   5  10       80.40      105.54      5.51 o
  -4   5  10      126.83      130.97      6.98 o
  -3   5  10        5.90       17.48      7.21 o
  -2   5  10      187.31      161.00      6.58 o
  -1   5  10        5.22        9.46      7.03 o
   0   5  10      374.16      395.46     15.16 o
   1   5  10      243.97      255.68     17.89 o
   2   5  10       84.86       88.29     11.51 o
   3   5  10       17.28       21.46     11.48 o
   4   5  10      135.40      162.80     11.72 o
   5   5  10       12.11        6.31     23.14 o
   6   5  10        0.38       -0.39      8.03 o
   7   5  10        3.49       11.26      9.49 o
   8   5  10       64.17       65.33     10.53 o
 -10   6  10        0.97       -3.03      5.55 o
  -9   6  10       33.98       41.90      4.81 o
  -8   6  10      337.79      354.81     11.69 o
  -7   6  10      140.91      143.19      6.09 o
  -6   6  10        9.82        5.09      7.62 o
  -5   6  10      284.15      284.45      7.97 o
  -4   6  10      246.86      266.97      7.20 o
  -3   6  10        6.66        8.56      6.36 o
  -2   6  10      700.78      715.49     13.96 o
  -1   6  10       48.83       75.81     11.53 o
   0   6  10      323.65      354.75     10.76 o
   1   6  10       74.19      102.65      9.90 o
   2   6  10      146.80      142.20     21.29 o
   3   6  10       51.76       78.04     16.45 o
   4   6  10       28.34       10.47     14.16 o
   5   6  10        6.46       32.33      9.20 o
   6   6  10       33.98       43.13      8.21 o
   7   6  10        2.13       12.49      9.41 o
  -8   7  10       59.94       43.29      5.39 o
  -7   7  10        1.75        7.85      9.76 o
  -6   7  10      128.89      114.57      7.44 o
  -5   7  10      376.00      307.66      9.89 o
  -4   7  10        0.74        0.74      6.89 o
  -3   7  10      266.13      282.78      6.70 o
  -2   7  10       20.98       27.66      7.93 o
  -1   7  10       20.42       20.46      6.38 o
   0   7  10      141.64      172.17     10.06 o
   1   7  10      370.98      369.78      9.38 o
   2   7  10      212.51      194.60     24.83 o
   3   7  10       21.21       39.92     11.75 o
   4   7  10       18.91       18.27      9.19 o
   5   7  10      111.60      118.81     11.37 o
   6   7  10        1.94       21.10      8.11 o
  -7   8  10       25.06       30.23      6.62 o
  -6   8  10       98.72       91.84      6.30 o
  -5   8  10       12.00       23.78      6.01 o
  -4   8  10       27.43       19.47      5.96 o
  -3   8  10        7.92        8.79      7.07 o
  -2   8  10        0.42        2.10      7.72 o
  -1   8  10        3.88       -3.20      7.15 o
   0   8  10       17.45        5.59      7.63 o
   1   8  10       17.89       23.43      8.01 o
   2   8  10       19.18       39.71     27.61 o
   3   8  10        5.39       20.24      9.76 o
   4   8  10        0.21        2.07      8.23 o
  -3   9  10        9.32        2.92     10.51 o
  -2   9  10        1.12        4.87      7.34 o
  -1   9  10       18.81       29.38      8.76 o
   0   9  10        6.14       13.71      7.75 o
   1   9  10       26.01       45.35      8.23 o
 -12   1  11      143.39      140.89      6.17 o
 -11   1  11      353.37      361.46      9.97 o
 -10   1  11        0.97       10.57      4.59 o
  -9   1  11      281.51      290.54      5.71 o
  -8   1  11      566.59      568.94     11.91 o
  -7   1  11      723.59      773.17      6.95 o
  -6   1  11      910.76      849.87      8.38 o
  -5   1  11      888.56      883.10      9.31 o
  -4   1  11     1560.94     1643.58     11.72 o
  -3   1  11       12.84        6.96      4.93 o
  -2   1  11      893.68      839.23     16.09 o
  -1   1  11     2308.31     2253.04     17.38 o
   0   1  11        0.36        5.00      6.01 o
   1   1  11     1168.68     1099.92      9.46 o
   2   1  11     1890.18     1910.03     29.82 o
   3   1  11      636.21      589.53     14.37 o
   4   1  11      398.12      385.36     16.25 o
   5   1  11      169.02      167.86      9.16 o
   6   1  11     1023.46      935.53     59.34 o
   7   1  11       49.87       64.69      8.11 o
   8   1  11      124.75      128.95     10.61 o
   9   1  11      154.20      131.84     11.18 o
  10   1  11        8.49       14.11      7.87 o
 -12   2  11       53.21       54.43      4.67 o
 -11   2  11       87.27       83.97      5.89 o
 -10   2  11      375.74      364.74      7.43 o
  -9   2  11      335.09      343.36     13.27 o
  -8   2  11      534.92      533.97      9.51 o
  -7   2  11     1428.22     1400.41     24.50 o
  -6   2  11      697.85      697.00     11.09 o
  -5   2  11       35.71       48.43      5.24 o
  -4   2  11     1684.64     1585.31     25.66 o
  -3   2  11      449.32      407.15      7.61 o
  -2   2  11     1611.06     1533.78     14.83 o
  -1   2  11      828.55      800.89     10.69 o
   0   2  11     2703.92     2676.37     23.53 o
   1   2  11      469.67      540.13      7.29 o
   2   2  11      254.46      271.32      7.23 o
   3   2  11      494.20      490.91     18.07 o
   4   2  11      560.30      567.83     28.41 o
   5   2  11        1.79       15.09      8.79 o
   6   2  11       18.73       29.51      7.98 o
   7   2  11      359.54      342.93     14.97 o
   8   2  11        7.77        9.37      8.56 o
   9   2  11       99.22      106.50     10.39 o
  10   2  11       98.44      101.81      9.81 o
 -12   3  11        0.20        9.23      4.99 o
 -11   3  11       40.11       35.84      6.24 o
 -10   3  11       30.68       38.38      6.03 o
  -9   3  11        0.23        1.65      6.26 o
  -8   3  11       11.55       15.15      5.65 o
  -7   3  11       11.15       21.05      4.69 o
  -6   3  11        5.42       16.94      6.75 o
  -5   3  11      513.78      514.13     10.64 o
  -4   3  11       27.34       33.35      5.35 o
  -3   3  11       18.32       29.10      4.74 o
  -2   3  11       31.83       30.62      5.45 o
  -1   3  11      308.01      330.40      7.73 o
   0   3  11        9.53       10.61      5.59 o
   1   3  11       27.15       25.19      6.48 o
   2   3  11        2.17        9.26      7.19 o
   3   3  11       88.72       86.74      8.58 o
   4   3  11       70.03       70.29      8.33 o
   5   3  11       37.13       24.24     11.21 o
   6   3  11       77.63       97.63     25.95 o
   7   3  11        0.28        3.21      9.79 o
   8   3  11       67.73       77.88      8.63 o
   9   3  11       30.37       41.45      8.37 o
 -11   4  11      122.85      134.00      5.61 o
 -10   4  11       58.40       63.19      5.56 o
  -9   4  11        2.66        0.24      7.36 o
  -8   4  11       50.94       68.86      6.73 o
  -7   4  11      705.13      686.10     10.64 o
  -6   4  11        2.60        5.92      4.96 o
  -5   4  11      269.66      289.09      5.41 o
  -4   4  11      451.09      441.35      8.03 o
  -3   4  11      770.80      802.67     10.82 o
  -2   4  11       69.25       77.71      5.57 o
  -1   4  11      233.73      219.09      7.90 o
   0   4  11      182.68      173.70      6.64 o
   1   4  11      303.66      306.58     20.25 o
   2   4  11       26.95       20.75      8.18 o
   3   4  11      145.97      153.48     11.36 o
   4   4  11        7.04        1.46      8.04 o
   5   4  11        0.95       -3.80      7.55 o
   6   4  11        8.61        8.50      8.47 o
   7   4  11      170.14      156.15     17.33 o
   8   4  11        1.95       15.34     14.48 o
   9   4  11       11.52       20.15      7.75 o
 -11   5  11       32.73       31.79      5.02 o
 -10   5  11        0.88        3.60      5.88 o
  -9   5  11      280.72      300.89     10.82 o
  -8   5  11      300.82      283.99     13.66 o
  -7   5  11      208.73      166.84      5.61 o
  -6   5  11      243.02      256.91      7.57 o
  -5   5  11      207.67      237.34     12.32 o
  -4   5  11       68.23       44.21      7.25 o
  -3   5  11       48.49       36.19      5.76 o
  -2   5  11     1047.96     1061.14     14.98 o
  -1   5  11       48.09       50.06      5.87 o
   0   5  11      204.55      180.28      8.41 o
   1   5  11      252.33      277.53     12.19 o
   2   5  11      758.99      784.04     80.80 o
   3   5  11        2.31       29.58     10.94 o
   4   5  11       37.60       31.95     10.28 o
   5   5  11      360.29      341.93     55.90 o
   6   5  11      135.67      132.09      8.16 o
   7   5  11       16.16       -0.94      7.41 o
   8   5  11       14.88       10.10      7.25 o
 -10   6  11       85.99       65.26      6.43 o
  -9   6  11      148.80      130.50      6.19 o
  -8   6  11        0.23       11.57      5.64 o
  -7   6  11       72.53       75.56      6.56 o
  -6   6  11       98.78       89.56      8.25 o
  -5   6  11       32.83       34.23      4.81 o
  -4   6  11       30.81       43.25      6.41 o
  -3   6  11       95.89       88.29      6.40 o
  -2   6  11        7.84        7.26      6.36 o
  -1   6  11       16.03        0.07      6.69 o
   0   6  11      554.53      522.87     18.57 o
   1   6  11        3.33        6.87     11.89 o
   2   6  11       18.17        5.37     11.58 o
   3   6  11       42.31       21.60      9.25 o
   4   6  11       88.31       74.39      9.14 o
   5   6  11       14.24       16.95     19.41 o
   6   6  11       41.01       41.83      8.07 o
   7   6  11       27.46       26.73      7.02 o
  -8   7  11       13.46       15.79      5.34 o
  -7   7  11       46.71       56.69      8.03 o
  -6   7  11       37.71       47.28      5.68 o
  -5   7  11        0.59       -2.49      6.74 o
  -4   7  11        8.41       19.06      5.37 o
  -3   7  11       62.39       65.06      5.95 o
  -2   7  11        2.31       18.78      6.20 o
  -1   7  11       92.42       96.97      9.41 o
   0   7  11        2.13        7.71      7.69 o
   1   7  11        0.89       42.26     11.86 o
   2   7  11        2.71       11.04     20.90 o
   3   7  11       10.68       28.94      9.18 o
   4   7  11       19.49       11.39      9.61 o
   5   7  11       13.13      -13.24     11.25 o
  -6   8  11       60.00       53.24      6.24 o
  -5   8  11        7.68        8.47      6.02 o
  -4   8  11       35.97       55.54      5.98 o
  -3   8  11       90.26       85.32      5.98 o
  -2   8  11       26.68       34.38      6.11 o
  -1   8  11       51.59       66.80      7.63 o
   0   8  11      100.42      123.54      8.13 o
   1   8  11       19.78       30.45     12.50 o
   2   8  11       56.62       57.61      9.92 o
   3   8  11       71.91       64.61     11.89 o
 -12   0  12      213.44      183.39      5.88 o
 -11   0  12        2.55        4.56     10.77 o
 -10   0  12      512.29      508.01     17.53 o
  -9   0  12     3946.82     3920.22     45.01 o
  -8   0  12      132.66      169.13      5.97 o
  -7   0  12      476.62      458.46     19.08 o
  -6   0  12      717.32      693.96     14.83 o
  -5   0  12     1708.34     1694.59     28.05 o
  -4   0  12      370.36      362.21      8.33 o
  -3   0  12      949.67      886.77     14.09 o
  -2   0  12     3620.91     3546.25     79.54 o
  -1   0  12        3.57       21.52      6.75 o
   0   0  12     1670.85     1619.83     26.38 o
   1   0  12     1591.44     1640.15     13.08 o
   2   0  12      779.46      774.79     32.74 o
   3   0  12     1042.12     1041.63     55.61 o
   4   0  12      134.24      156.61     22.46 o
   5   0  12      695.87      696.07     77.99 o
   6   0  12       41.48       55.35     12.07 o
   7   0  12      597.49      583.35     85.71 o
   8   0  12       25.46       17.79     10.90 o
   9   0  12       22.10       32.62     10.81 o
 -12   1  12        1.42        4.04      6.71 o
 -11   1  12       88.67       83.98      5.18 o
 -10   1  12       47.72       56.62      6.30 o
  -9   1  12        1.10       14.60      4.49 o
  -8   1  12      732.72      685.57     11.61 o
  -7   1  12      463.06      473.63      6.61 o
  -6   1  12        1.21        3.84      4.46 o
  -5   1  12        7.52       21.68      5.28 o
  -4   1  12      585.23      610.69     10.43 o
  -3   1  12      107.33      117.04      4.70 o
  -2   1  12      286.15      303.84     11.19 o
  -1   1  12      177.73      191.14      5.89 o
   0   1  12     1243.73     1230.30      9.56 o
   1   1  12      418.13      397.86      7.04 o
   2   1  12      467.25      496.67      8.64 o
   3   1  12       22.59       32.46      8.30 o
   4   1  12       58.63       60.71      8.19 o
   5   1  12      267.55      254.91      9.01 o
   6   1  12      317.45      306.99     16.57 o
   7   1  12        6.90       -0.32      7.97 o
   8   1  12        8.08        7.49      8.91 o
   9   1  12        2.26        0.05      7.82 o
 -12   2  12       32.40       39.90      5.06 o
 -11   2  12        4.94        4.89      5.35 o
 -10   2  12      152.76      156.36      6.90 o
  -9   2  12        6.90       12.97      4.97 o
  -8   2  12       50.91       75.26      5.94 o
  -7   2  12      468.92      474.07      7.58 o
  -6   2  12      546.97      564.13      7.00 o
  -5   2  12      255.68      277.06      6.80 o
  -4   2  12       28.17       44.35      5.54 o
  -3   2  12      693.22      694.48      8.16 o
  -2   2  12      269.07      271.54      6.47 o
  -1   2  12       88.05       85.52      5.91 o
   0   2  12        7.35       16.88      6.02 o
   1   2  12       16.66       15.60      5.72 o
   2   2  12      170.40      174.60      7.40 o
   3   2  12       77.71       72.71      6.79 o
   4   2  12        6.67        9.29      7.12 o
   5   2  12      343.61      333.56      8.64 o
   6   2  12       56.98       51.09      8.95 o
   7   2  12        7.44        5.65      7.35 o
   8   2  12      106.57      109.59     10.79 o
   9   2  12        7.32        4.73      7.29 o
 -12   3  12       63.42       58.60      8.55 o
 -11   3  12      278.73      285.28      8.37 o
 -10   3  12      150.09      152.36      6.33 o
  -9   3  12       16.00        6.93      5.34 o
  -8   3  12      138.70      150.13      8.65 o
  -7   3  12      327.08      337.39      6.23 o
  -6   3  12       17.18       24.61      7.05 o
  -5   3  12      420.12      431.99      8.18 o
  -4   3  12     1318.46     1309.04     17.31 o
  -3   3  12     1111.08     1088.84     17.19 o
  -2   3  12     1117.63     1147.32      7.53 o
  -1   3  12      505.75      483.01      6.59 o
   0   3  12      847.15      848.84      8.25 o
   1   3  12       13.65       24.40      6.88 o
   2   3  12      232.63      240.30      7.70 o
   3   3  12      346.29      320.26     12.47 o
   4   3  12      661.65      620.12     53.86 o
   5   3  12        2.02       11.47      7.82 o
   6   3  12      164.29      189.02     10.82 o
   7   3  12       95.07       92.54      7.55 o
   8   3  12        8.60       18.61      8.11 o
   9   3  12        6.89       17.53     10.72 o
 -11   4  12      126.14      117.65      5.34 o
 -10   4  12       54.83       63.36      5.37 o
  -9   4  12      277.38      269.19      9.78 o
  -8   4  12      115.72      106.74      4.97 o
  -7   4  12        2.40       12.78      5.00 o
  -6   4  12      217.37      232.31      7.79 o
  -5   4  12      792.49      734.45      9.08 o
  -4   4  12       22.56       26.19      5.83 o
  -3   4  12      663.88      696.46      6.91 o
  -2   4  12      982.78      930.42     13.25 o
  -1   4  12      225.75      209.37      5.85 o
   0   4  12      499.99      508.71      6.63 o
   1   4  12       83.07       87.04      7.22 o
   2   4  12       44.92       50.87      6.87 o
   3   4  12        2.43        8.48      8.88 o
   4   4  12      327.05      329.02     22.81 o
   5   4  12      203.69      193.32     14.62 o
   6   4  12       77.49       82.40     17.84 o
   7   4  12      154.29      146.03     11.23 o
   8   4  12       71.15       60.04      8.04 o
 -10   5  12       20.86       21.40      5.34 o
  -9   5  12       34.63       33.12      4.73 o
  -8   5  12       32.23       36.90      5.16 o
  -7   5  12       28.05       23.38      6.50 o
  -6   5  12        6.80        9.52      5.35 o
  -5   5  12       41.65       53.36      5.86 o
  -4   5  12      168.62      149.58      6.06 o
  -3   5  12       23.81       32.98      5.65 o
  -2   5  12        1.51       14.78      6.28 o
  -1   5  12       17.91       22.64      6.77 o
   0   5  12       36.01       47.99      5.98 o
   1   5  12       47.49       41.10      8.92 o
   2   5  12        2.73       -2.28      9.28 o
   3   5  12       75.21       86.16     11.44 o
   4   5  12        4.74       27.27     11.21 o
   5   5  12       51.48       62.13      7.18 o
   6   5  12        4.35        7.10      9.71 o
   7   5  12        2.81        4.84      8.30 o
  -9   6  12       75.88       93.65      6.54 o
  -8   6  12       20.50       24.08      4.84 o
  -7   6  12       87.15       90.48      7.43 o
  -6   6  12      259.36      279.46      5.64 o
  -5   6  12       49.23       60.74      5.85 o
  -4   6  12       35.49       28.71      6.29 o
  -3   6  12      102.11      113.40      7.08 o
  -2   6  12      211.03      217.58      6.69 o
  -1   6  12       41.26       48.34      6.23 o
   0   6  12      164.90      183.32      7.63 o
   1   6  12      221.95      250.61     28.61 o
   2   6  12      195.79      200.36     21.12 o
   3   6  12        2.60       12.92     39.35 o
   4   6  12      130.10      128.38     26.58 o
   5   6  12       69.35       78.91     22.02 o
   6   6  12        0.51       15.06      8.20 o
  -8   7  12       79.09       86.03      9.30 o
  -7   7  12      194.39      181.55      6.04 o
  -6   7  12       14.06       16.49      6.32 o
  -5   7  12       28.75       41.41      5.91 o
  -4   7  12       65.40       70.06      6.43 o
  -3   7  12       31.99       30.65      6.38 o
  -2   7  12        4.46        7.66      7.16 o
  -1   7  12      199.69      168.95      7.19 o
   0   7  12       24.42       27.29      7.31 o
   1   7  12       23.51        5.43      9.85 o
   2   7  12        1.30        0.42      9.42 o
   3   7  12      175.44      185.54     11.70 o
   4   7  12        1.00        4.49      9.10 o
   5   7  12       22.57       20.87      9.34 o
  -5   8  12        1.38       14.25      7.57 o
  -4   8  12        0.28       -0.44      6.63 o
  -3   8  12        1.22        8.22      6.58 o
  -2   8  12       39.19       27.65      7.85 o
  -1   8  12        3.10       12.18      7.50 o
   0   8  12        4.03       -5.21      8.41 o
   1   8  12       28.63       46.90     11.74 o
   2   8  12        2.97        6.01     12.52 o
 -12   1  13        4.74        0.97      4.79 o
 -11   1  13      112.25      118.03      4.60 o
 -10   1  13       81.29       84.48      8.78 o
  -9   1  13       78.54       83.19      5.81 o
  -8   1  13       42.58       42.16      4.99 o
  -7   1  13      811.50      831.44     10.73 o
  -6   1  13      442.79      445.40      6.29 o
  -5   1  13       75.62       79.07      6.17 o
  -4   1  13      903.64      873.34      6.32 o
  -3   1  13     1258.18     1264.65     12.43 o
  -2   1  13       91.01       84.57      5.69 o
  -1   1  13        5.56       56.80     26.27 o
   0   1  13      175.39      179.18      6.23 o
   1   1  13      436.59      435.87      7.02 o
   2   1  13       18.05       29.28      6.72 o
   3   1  13       65.10       75.97      7.91 o
   4   1  13      418.81      424.46     15.95 o
   5   1  13        4.50        8.50      7.71 o
   6   1  13       22.15       27.22      8.10 o
   7   1  13       12.17       15.34      8.01 o
   8   1  13        6.14       13.55      8.75 o
   9   1  13       11.09       15.86      8.25 o
 -12   2  13      277.44      258.07      5.59 o
 -11   2  13      346.20      339.01     12.08 o
 -10   2  13      173.36      164.87      4.84 o
  -9   2  13      201.10      198.94      7.56 o
  -8   2  13      448.92      441.59      8.09 o
  -7   2  13      514.62      524.09      5.56 o
  -6   2  13      187.75      180.60      4.73 o
  -5   2  13     1206.39     1197.78     20.03 o
  -4   2  13     1744.30     1676.26     16.96 o
  -3   2  13       35.33       35.43      7.09 o
  -2   2  13     1544.52     1548.89     15.65 o
  -1   2  13     1119.11     1133.99      7.39 o
   0   2  13        1.42        7.65      5.93 o
   1   2  13      396.50      403.29      7.53 o
   2   2  13     1811.31     1833.61     27.40 o
   3   2  13      543.29      544.86     11.34 o
   4   2  13       89.66       94.08      8.47 o
   5   2  13      281.80      307.13     22.78 o
   6   2  13      203.86      201.56     12.52 o
   7   2  13       29.60       40.12      9.26 o
   8   2  13       31.21       42.89      7.91 o
 -11   3  13        2.17       16.50      5.41 o
 -10   3  13       14.91       21.09      5.34 o
  -9   3  13      123.59      105.28      4.82 o
  -8   3  13       82.69       95.96      5.67 o
  -7   3  13      130.26      128.74      5.24 o
  -6   3  13      429.82      419.87      8.20 o
  -5   3  13        2.16        9.43      5.23 o
  -4   3  13        9.48       13.31      4.92 o
  -3   3  13      263.79      290.38      6.48 o
  -2   3  13      132.50      134.40      5.59 o
  -1   3  13      363.14      336.54      6.62 o
   0   3  13       80.20       71.40      5.92 o
   1   3  13      171.91      169.79      6.60 o
   2   3  13      134.16      136.69      9.68 o
   3   3  13      542.60      515.15     20.24 o
   4   3  13       37.67       29.51      8.88 o
   5   3  13       17.93       21.08      8.01 o
   6   3  13       54.19       66.10      8.62 o
   7   3  13        3.52       12.69     17.45 o
   8   3  13        0.67        5.72     14.23 o
 -11   4  13       15.31       33.92      5.37 o
 -10   4  13        1.49       10.32      5.83 o
  -9   4  13      251.32      245.00     10.01 o
  -8   4  13      201.52      231.40      5.59 o
  -7   4  13       37.28       48.23      5.48 o
  -6   4  13        6.42       10.75      5.49 o
  -5   4  13      337.58      361.14      8.26 o
  -4   4  13      205.53      212.16      6.05 o
  -3   4  13      214.70      214.94      5.69 o
  -2   4  13       46.98       44.62      4.96 o
  -1   4  13      503.20      483.79      8.40 o
   0   4  13       27.47       27.68      6.19 o
   1   4  13      264.32      288.64     12.12 o
   2   4  13       81.51       82.81      6.57 o
   3   4  13      215.26      192.30      7.57 o
   4   4  13       38.65       36.52      7.09 o
   5   4  13      181.89      179.80      9.85 o
   6   4  13      133.33      113.78     12.15 o
   7   4  13        1.55        4.74      6.29 o
 -10   5  13      140.38      146.30      8.44 o
  -9   5  13      122.28      105.16      4.84 o
  -8   5  13        5.54       15.49      4.84 o
  -7   5  13      264.29      283.89      5.50 o
  -6   5  13      318.05      336.00      6.41 o
  -5   5  13       84.55       62.14      5.56 o
  -4   5  13      451.39      478.46      7.25 o
  -3   5  13      613.30      608.88     11.59 o
  -2   5  13       11.21       24.72      5.72 o
  -1   5  13       55.23       80.90      6.86 o
   0   5  13      667.42      644.15     10.22 o
   1   5  13      232.74      234.12      9.63 o
   2   5  13        0.16        6.94      9.60 o
   3   5  13       93.58      125.22     12.13 o
   4   5  13      195.89      177.79      9.31 o
   5   5  13       37.32       47.82      8.45 o
   6   5  13       36.62       49.02      8.08 o
   7   5  13       29.37       36.97     11.13 o
  -9   6  13        2.97        1.49      5.06 o
  -8   6  13       77.73       65.66      5.35 o
  -7   6  13       36.28       34.87      8.27 o
  -6   6  13       14.21       14.11      4.61 o
  -5   6  13      238.43      192.66      5.73 o
  -4   6  13       74.24       75.15      5.63 o
  -3   6  13      100.90       72.62      5.40 o
  -2   6  13      105.89       92.88      5.39 o
  -1   6  13       83.35       77.11      6.38 o
   0   6  13        6.55       19.70      9.46 o
   1   6  13        4.55        3.21      7.73 o
   2   6  13       79.33       69.63      9.45 o
   3   6  13        1.33        9.41     13.47 o
   4   6  13       19.69        4.38      9.14 o
   5   6  13       23.57       48.48     21.19 o
  -7   7  13        4.66       24.03      5.38 o
  -6   7  13       34.06       43.63      5.76 o
  -5   7  13        0.60       -3.64      5.81 o
  -4   7  13       53.27       70.68      6.41 o
  -3   7  13        0.25       -1.54      5.82 o
  -2   7  13       51.23       60.27      7.64 o
  -1   7  13       35.18       39.37      6.31 o
   0   7  13       30.63       22.99     11.92 o
   1   7  13       58.67       66.03     28.17 o
   2   7  13       12.76       -4.52      9.50 o
   3   7  13        0.25      -25.97     25.88 o
   4   7  13        5.03       19.18      9.32 o
  -4   8  13        6.61       14.77      6.58 o
  -3   8  13        1.40        9.79      6.42 o
  -2   8  13       85.38       90.48      6.18 o
  -1   8  13       36.16       37.56      6.39 o
   0   8  13       30.19       17.40     11.95 o
   1   8  13        1.91       -5.34      9.54 o
 -12   0  14        8.92        2.46      6.88 o
 -11   0  14        8.64       23.96      6.22 o
 -10   0  14      343.36      350.29     11.44 o
  -9   0  14       47.90       48.48      7.76 o
  -8   0  14        8.27       20.00      8.94 o
  -7   0  14     1097.76     1077.66      9.75 o
  -6   0  14     1470.81     1482.33     22.03 o
  -5   0  14      673.72      598.90     19.85 o
  -4   0  14      412.59      384.19      9.52 o
  -3   0  14     1938.47     1938.92     26.84 o
  -2   0  14       98.29       98.27      8.62 o
  -1   0  14     2350.03     2277.21     39.12 o
   0   0  14     2674.93     2708.68     37.47 o
   1   0  14      818.85      765.08     13.03 o
   2   0  14       16.95       19.99     11.02 o
   3   0  14      306.21      374.03     12.25 o
   4   0  14      311.28      303.63     12.04 o
   5   0  14      204.30      248.84     23.61 o
   6   0  14       72.59       83.54     10.95 o
   7   0  14      368.81      319.29     29.51 o
   8   0  14        9.86       -0.90     10.78 o
 -12   1  14       15.84       22.33      4.41 o
 -11   1  14        2.00        7.86      4.59 o
 -10   1  14       98.34       92.90      8.49 o
  -9   1  14      129.14      127.06      4.63 o
  -8   1  14      664.51      650.19     11.64 o
  -7   1  14       14.20       19.05      4.86 o
  -6   1  14      212.36      212.49      5.68 o
  -5   1  14      656.58      656.45      8.26 o
  -4   1  14        0.35        1.00      5.39 o
  -3   1  14      143.46      147.85      7.30 o
  -2   1  14      264.99      235.72      6.20 o
  -1   1  14       60.01       58.80      6.16 o
   0   1  14      574.95      540.88      6.38 o
   1   1  14      392.09      386.25      6.82 o
   2   1  14      188.64      196.65      7.72 o
   3   1  14       42.42       48.67      7.52 o
   4   1  14       52.78       73.81      8.53 o
   5   1  14       97.00      101.41      8.70 o
   6   1  14       33.14       47.56      8.63 o
   7   1  14        0.74        0.89      7.84 o
   8   1  14      148.59      139.29     14.99 o
 -11   2  14       23.18       18.90      7.14 o
 -10   2  14       26.16       32.40      6.38 o
  -9   2  14       89.36       87.90      4.85 o
  -8   2  14      182.15      187.31      4.98 o
  -7   2  14       49.11       42.64      5.09 o
  -6   2  14       27.08       39.72      4.82 o
  -5   2  14      148.76      147.23      8.79 o
  -4   2  14      139.26      148.57      8.46 o
  -3   2  14        9.10       19.62      5.69 o
  -2   2  14      406.35      404.49      6.31 o
  -1   2  14       79.67       93.79      5.84 o
   0   2  14       53.90       43.75      6.15 o
   1   2  14      117.49      120.10      5.94 o
   2   2  14      117.64      137.32      6.56 o
   3   2  14      489.59      473.40      8.36 o
   4   2  14       69.03       62.61      8.65 o
   5   2  14       51.20       43.77     10.21 o
   6   2  14       20.12       20.99      9.65 o
   7   2  14        2.81       -0.21      8.03 o
   8   2  14       17.21       16.65      9.56 o
 -11   3  14       37.61       36.89      5.41 o
 -10   3  14       43.86       51.62      6.60 o
  -9   3  14      363.29      361.05      5.78 o
  -8   3  14      221.82      223.02      6.44 o
  -7   3  14      150.53      164.33      8.60 o
  -6   3  14      849.49      855.50     10.78 o
  -5   3  14      523.52      509.61      7.11 o
  -4   3  14       17.08       15.97      4.77 o
  -3   3  14      347.58      331.04      5.91 o
  -2   3  14      265.62      253.50      6.39 o
  -1   3  14      572.41      593.93      8.77 o
   0   3  14       94.74      110.88      6.76 o
   1   3  14      699.66      718.77     13.09 o
   2   3  14      118.41      118.87      8.19 o
   3   3  14       87.54      115.10     10.66 o
   4   3  14      593.90      621.06     29.83 o
   5   3  14       59.96       56.15      9.39 o
   6   3  14        9.03        5.93      9.61 o
   7   3  14        1.42        7.50     10.90 o
 -10   4  14      172.22      154.52      5.67 o
  -9   4  14       34.53       27.85      9.04 o
  -8   4  14       67.48       63.41      8.06 o
  -7   4  14      334.59      319.69      9.03 o
  -6   4  14      132.98      136.06      5.22 o
  -5   4  14      114.15      120.92      5.62 o
  -4   4  14      190.37      188.61      6.57 o
  -3   4  14      177.04      187.05      8.26 o
  -2   4  14       58.16       61.03      5.82 o
  -1   4  14      367.56      377.11      7.15 o
   0   4  14      111.25      118.63      6.03 o
   1   4  14       75.99       66.12      6.98 o
   2   4  14      278.27      267.39      9.94 o
   3   4  14      377.34      377.37      8.51 o
   4   4  14       12.12       19.45      7.17 o
   5   4  14        6.03       15.18      8.68 o
   6   4  14       86.28       79.20      7.88 o
   7   4  14       10.19        5.34      6.68 o
  -9   5  14        3.03        0.65      5.29 o
  -8   5  14       25.74       36.74      5.38 o
  -7   5  14       17.00       20.16      5.65 o
  -6   5  14       11.16       23.88      6.25 o
  -5   5  14       23.22       49.10      5.09 o
  -4   5  14       74.53       74.07      5.63 o
  -3   5  14       10.33       17.42      5.53 o
  -2   5  14        0.67        5.32      6.00 o
  -1   5  14       94.33       88.33      6.34 o
   0   5  14       41.78       53.07      6.54 o
   1   5  14       44.12       51.77      7.76 o
   2   5  14        0.88        6.85      6.49 o
   3   5  14       13.64       15.62      7.90 o
   4   5  14       46.20       37.49      6.24 o
   5   5  14       30.02       34.41      8.01 o
   6   5  14        1.35       23.44      7.92 o
  -8   6  14       90.11       78.04      4.73 o
  -7   6  14       94.20      102.87      9.22 o
  -6   6  14        6.61        6.70      5.41 o
  -5   6  14       62.41       73.93      5.81 o
  -4   6  14      187.36      203.03      6.31 o
  -3   6  14      110.34      122.32      6.51 o
  -2   6  14      104.09      127.08      6.93 o
  -1   6  14        2.91       15.04      5.42 o
   0   6  14      279.45      290.68      7.45 o
   1   6  14       12.62       16.48      9.05 o
   2   6  14        7.65       11.02      7.93 o
   3   6  14       35.77       43.76      7.76 o
   4   6  14       11.89        9.85     11.22 o
   5   6  14        5.78       13.59      7.36 o
  -6   7  14       19.04       25.32      7.15 o
  -5   7  14      112.78      109.71      7.14 o
  -4   7  14        3.65        8.35      6.40 o
  -3   7  14      121.41      102.17      5.52 o
  -2   7  14       84.45       90.72      5.92 o
  -1   7  14       27.06       22.70      5.85 o
   0   7  14        1.95       -2.14      7.98 o
   1   7  14      167.54      169.49     20.63 o
   2   7  14       47.49       32.44      7.68 o
   3   7  14        5.41       -3.53     12.86 o
  -2   8  14        1.27        2.18      5.74 o
 -11   1  15      257.34      235.73      8.04 o
 -10   1  15      131.80      128.83      4.72 o
  -9   1  15      140.83      148.92      6.02 o
  -8   1  15      375.48      372.42     10.99 o
  -7   1  15      292.06      305.08      6.09 o
  -6   1  15      180.00      162.75      8.62 o
  -5   1  15      384.31      389.63      6.21 o
  -4   1  15      593.71      578.70     11.72 o
  -3   1  15       19.06       18.40      5.21 o
  -2   1  15      303.54      301.45      6.80 o
  -1   1  15     1541.87     1487.81     18.71 o
   0   1  15       32.52       43.75      6.07 o
   1   1  15      719.90      736.31      7.61 o
   2   1  15      469.64      486.02      7.82 o
   3   1  15      437.53      411.84      8.35 o
   4   1  15       95.19       95.69      7.87 o
   5   1  15       57.58       62.35      7.82 o
   6   1  15      137.46      114.44      8.58 o
   7   1  15       12.58        6.22      8.01 o
   8   1  15       92.49       92.44      9.63 o
 -11   2  15        1.74       -4.02      4.44 o
 -10   2  15      233.70      231.99      7.38 o
  -9   2  15       91.66       98.77      5.45 o
  -8   2  15        0.66       -0.98      4.67 o
  -7   2  15      161.52      143.36      7.19 o
  -6   2  15      450.00      440.96      9.69 o
  -5   2  15       68.23       76.86      4.94 o
  -4   2  15       49.80       43.80      6.42 o
  -3   2  15      800.54      822.38     15.49 o
  -2   2  15      859.54      866.07     13.50 o
  -1   2  15       29.01       37.33      6.10 o
   0   2  15      153.22      158.74      6.43 o
   1   2  15      251.47      249.64      6.51 o
   2   2  15       22.52       28.09      7.00 o
   3   2  15       25.62       36.49      6.92 o
   4   2  15      263.12      244.60      8.54 o
   5   2  15      108.60       91.52      8.70 o
   6   2  15        2.54        2.26     10.79 o
   7   2  15       84.87       95.61     25.80 o
 -10   3  15       55.31       59.14      7.65 o
  -9   3  15        6.70        9.62      5.64 o
  -8   3  15       50.50       49.67      5.84 o
  -7   3  15       12.36       13.38      5.01 o
  -6   3  15       71.05       80.87      5.09 o
  -5   3  15       31.89       32.04      6.27 o
  -4   3  15      112.43      101.66      6.27 o
  -3   3  15        0.92       -2.60      5.29 o
  -2   3  15      163.89      173.08      6.04 o
  -1   3  15      149.83      151.48      6.61 o
   0   3  15       29.53       28.66      6.37 o
   1   3  15       48.68       54.41      6.33 o
   2   3  15        7.52       15.24      7.03 o
   3   3  15        2.09        7.77      8.63 o
   4   3  15       31.89       25.97      8.11 o
   5   3  15       48.97       53.21      7.54 o
   6   3  15        0.11        1.35     10.82 o
   7   3  15        7.48       -8.85     12.67 o
 -10   4  15       51.20       61.31      5.60 o
  -9   4  15       27.19       51.23      6.50 o
  -8   4  15       23.68       31.30      5.50 o
  -7   4  15      125.50      129.92      5.00 o
  -6   4  15      181.39      185.19      8.10 o
  -5   4  15        0.09        6.33      5.46 o
  -4   4  15        3.62        7.25      6.29 o
  -3   4  15        4.40       20.90      5.93 o
  -2   4  15      211.15      221.73      5.56 o
  -1   4  15      166.12      175.38      5.88 o
   0   4  15       14.98       21.63      6.11 o
   1   4  15       80.19       91.20      7.17 o
   2   4  15       87.69       70.22      7.68 o
   3   4  15        5.60       14.71      7.17 o
   4   4  15        3.25       24.46      8.61 o
   5   4  15        0.84        0.93      8.71 o
   6   4  15       19.58       20.62     14.96 o
  -9   5  15       58.36       66.81      7.01 o
  -8   5  15      220.49      222.23      6.32 o
  -7   5  15       40.74       41.17      8.96 o
  -6   5  15       45.33       53.88      7.36 o
  -5   5  15      189.06      193.24      6.95 o
  -4   5  15      116.29      120.74      8.45 o
  -3   5  15       41.08       37.90      6.28 o
  -2   5  15      137.69      142.99      5.42 o
  -1   5  15      346.55      352.72      6.77 o
   0   5  15       50.52       43.92      8.46 o
   1   5  15        6.94       14.26     11.15 o
   2   5  15      163.85      173.06      8.28 o
   3   5  15        8.21       18.20      6.76 o
   4   5  15        1.92       -0.94      8.08 o
   5   5  15       35.06       55.06      8.26 o
  -7   6  15        2.16        6.45      5.11 o
  -6   6  15       27.33       28.89      5.09 o
  -5   6  15       30.05       29.18      5.22 o
  -4   6  15        0.76       13.89      5.88 o
  -3   6  15       20.21       17.69      5.25 o
  -2   6  15       13.77       13.48      5.79 o
  -1   6  15       18.25       28.27      6.87 o
   0   6  15       85.50       69.55      5.93 o
   1   6  15       66.66       54.47      7.03 o
   2   6  15        1.18       15.77     10.07 o
   3   6  15       21.80       15.72      7.62 o
   4   6  15       10.22       22.62      6.92 o
  -5   7  15        4.69       13.96      5.56 o
  -4   7  15        0.76       16.57      5.23 o
  -3   7  15       28.23       43.78      6.67 o
  -2   7  15        7.31       21.06      5.88 o
  -1   7  15       21.12       26.26      7.20 o
   0   7  15        1.22        1.87      7.06 o
   1   7  15        4.52        4.24      7.80 o
   2   7  15        0.99       15.50      7.84 o
 -11   0  16       16.52       19.66      8.55 o
 -10   0  16      345.60      328.98      9.00 o
  -9   0  16      336.75      308.70     17.49 o
  -8   0  16      483.80      452.22      6.52 o
  -7   0  16      128.63      119.33      9.40 o
  -6   0  16      274.66      275.13      7.24 o
  -5   0  16      337.31      351.12     11.16 o
  -4   0  16      181.17      198.53      7.09 o
  -3   0  16      265.23      263.74     12.97 o
  -2   0  16      126.01      130.84      7.78 o
  -1   0  16       15.01       13.86      6.73 o
   0   0  16      148.29      170.91     11.11 o
   1   0  16       48.70       47.50     11.04 o
   2   0  16      645.62      659.51     17.21 o
   3   0  16      113.08      146.20     11.29 o
   4   0  16        2.54       -1.54     12.06 o
   5   0  16      204.23      199.71     11.48 o
   6   0  16        0.76        4.93     10.63 o
   7   0  16       99.82       87.48     11.14 o
 -11   1  16       24.95       15.31      4.94 o
 -10   1  16       41.56       45.08      4.24 o
  -9   1  16       95.34       98.69      5.67 o
  -8   1  16      374.12      356.33     10.37 o
  -7   1  16      119.62      121.60      5.96 o
  -6   1  16       61.48       68.54      5.17 o
  -5   1  16       14.03       15.75      4.66 o
  -4   1  16      155.62      145.98      4.85 o
  -3   1  16       40.52       46.26      4.90 o
  -2   1  16       20.70       24.99      6.10 o
  -1   1  16      249.48      249.93      6.07 o
   0   1  16      693.39      715.26      7.09 o
   1   1  16      228.36      221.15      7.58 o
   2   1  16        5.40        3.53      7.70 o
   3   1  16       76.48       91.00      8.06 o
   4   1  16       35.39       41.04      7.99 o
   5   1  16       33.76       35.47      7.55 o
   6   1  16       26.45       36.89      8.09 o
   7   1  16       27.63       16.37      8.42 o
 -10   2  16       54.02       53.41      5.14 o
  -9   2  16        0.94       11.52      5.01 o
  -8   2  16        2.13       20.65      6.77 o
  -7   2  16        8.17       10.94      4.69 o
  -6   2  16       27.45       39.35      7.13 o
  -5   2  16       20.59       35.76      5.74 o
  -4   2  16       13.10       17.76      4.91 o
  -3   2  16       29.22       32.35      5.41 o
  -2   2  16      254.48      247.74      6.11 o
  -1   2  16      117.18      118.55      5.91 o
   0   2  16        7.37       13.21      6.36 o
   1   2  16        5.51       12.13      6.75 o
   2   2  16        1.58        2.21      6.97 o
   3   2  16       47.57       44.90      8.09 o
   4   2  16       28.09       29.58      9.03 o
   5   2  16       76.68      104.16     16.67 o
   6   2  16        1.61       26.07     10.79 o
   7   2  16       31.22       24.92     10.85 o
 -10   3  16      149.78      139.88      8.84 o
  -9   3  16        0.73       -2.92      5.65 o
  -8   3  16       91.44      103.11      5.68 o
  -7   3  16      248.62      255.22      5.96 o
  -6   3  16      150.21      136.00      6.00 o
  -5   3  16       51.97       64.14      5.10 o
  -4   3  16      583.58      612.40     12.41 o
  -3   3  16     1082.08     1046.88     14.76 o
  -2   3  16        0.24        1.17      6.22 o
  -1   3  16      247.07      261.52      6.38 o
   0   3  16      222.47      242.35      7.04 o
   1   3  16        9.65       11.73      7.02 o
   2   3  16       21.06       38.96      7.83 o
   3   3  16      233.63      200.10      8.64 o
   4   3  16       84.48       58.02     13.56 o
   5   3  16       15.72       19.54     10.66 o
   6   3  16      127.56      143.98     28.02 o
  -9   4  16       17.20       28.02      5.51 o
  -8   4  16       15.21       28.20      5.44 o
  -7   4  16       27.04       16.62      5.55 o
  -6   4  16       75.22       82.99      8.77 o
  -5   4  16      190.42      173.02      5.19 o
  -4   4  16      145.15      146.40      5.61 o
  -3   4  16      124.51      130.62      6.04 o
  -2   4  16      415.51      387.68      8.24 o
  -1   4  16        4.35       16.72      7.38 o
   0   4  16        0.41       -2.52      5.87 o
   1   4  16      131.97      134.18      7.26 o
   2   4  16       23.52       16.38      7.18 o
   3   4  16       52.44       62.66      9.13 o
   4   4  16        4.21       23.59      9.21 o
   5   4  16       94.38       85.06      8.33 o
  -8   5  16        7.57       15.53      5.95 o
  -7   5  16        1.50       12.44      5.52 o
  -6   5  16        8.45        4.57      5.50 o
  -5   5  16      117.56      105.40      5.99 o
  -4   5  16        4.69       15.83      5.40 o
  -3   5  16       34.60       41.63      5.56 o
  -2   5  16        6.37       14.12      5.20 o
  -1   5  16        1.21        0.08      6.03 o
   0   5  16        6.31       11.30     11.23 o
   1   5  16       79.14       71.77      6.97 o
   2   5  16        1.89        5.46      7.69 o
   3   5  16        1.13        7.71      7.40 o
   4   5  16        0.03       -0.83      7.15 o
  -7   6  16        0.50       10.50      5.26 o
  -6   6  16       34.46       46.13      6.08 o
  -5   6  16       22.66       35.71      6.04 o
  -4   6  16        0.13        2.21      5.74 o
  -3   6  16       16.00       12.70      5.56 o
  -2   6  16       75.88       93.86      7.76 o
  -1   6  16       28.02       24.43      6.51 o
   0   6  16        5.20       23.06      7.65 o
   1   6  16       20.65       52.75      7.33 o
   2   6  16       33.03       36.20      9.62 o
   3   6  16       15.74       22.05      7.98 o
  -4   7  16       37.35       46.67      6.94 o
  -3   7  16        5.97        3.36      5.71 o
  -2   7  16       16.65       12.74      6.31 o
  -1   7  16       56.94       53.35      7.14 o
   0   7  16       17.43       35.35      8.08 o
 -10   1  17       34.21       37.45      4.84 o
  -9   1  17      209.97      221.60      5.27 o
  -8   1  17        1.12       10.55      5.22 o
  -7   1  17       42.36       42.00      9.15 o
  -6   1  17      307.48      312.61      9.10 o
  -5   1  17      138.09      124.41      5.45 o
  -4   1  17       30.38       34.69      5.62 o
  -3   1  17      276.42      293.18      7.30 o
  -2   1  17      268.56      258.42      5.53 o
  -1   1  17       36.39       41.47      6.13 o
   0   1  17        3.48        4.23      6.10 o
   1   1  17      220.75      213.17      7.18 o
   2   1  17       10.55       15.50      7.02 o
   3   1  17        8.45       18.76      7.72 o
   4   1  17      167.37      185.50      8.76 o
   5   1  17       22.71       27.89      8.37 o
   6   1  17        1.65        3.39      8.36 o
 -10   2  17       10.26        7.25      5.36 o
  -9   2  17        2.24        2.10      5.22 o
  -8   2  17      237.78      225.76      8.29 o
  -7   2  17      325.60      303.26      9.88 o
  -6   2  17       65.17       67.16      5.84 o
  -5   2  17      261.48      268.32      6.46 o
  -4   2  17      647.44      600.98      8.98 o
  -3   2  17       51.42       61.71      6.18 o
  -2   2  17      281.29      318.22      6.75 o
  -1   2  17      189.03      186.35      6.03 o
   0   2  17       43.20       48.10      8.05 o
   1   2  17       18.34       28.85      6.30 o
   2   2  17      256.73      275.31      7.51 o
   3   2  17       93.45       86.16      8.30 o
   4   2  17       32.23       35.18      8.02 o
   5   2  17       58.04       49.46      7.82 o
   6   2  17       27.57       25.58      8.86 o
  -9   3  17       64.78       61.04      6.32 o
  -8   3  17       24.60       25.08      5.61 o
  -7   3  17       12.04       18.58      5.01 o
  -6   3  17       65.95       53.83      5.98 o
  -5   3  17        8.72        8.75      5.21 o
  -4   3  17       76.60       83.04      6.20 o
  -3   3  17       47.60       47.31      5.43 o
  -2   3  17      240.88      217.45      5.79 o
  -1   3  17       46.55       42.07      6.05 o
   0   3  17       12.78       22.65      5.93 o
   1   3  17        3.14        5.84      6.37 o
   2   3  17       54.11       59.90      7.16 o
   3   3  17      188.99      178.07     12.39 o
   4   3  17        0.26        5.25      7.35 o
   5   3  17        1.37       12.43     10.69 o
  -9   4  17       45.51       42.61      5.68 o
  -8   4  17       16.96       35.75      5.66 o
  -7   4  17       14.85       17.38      4.87 o
  -6   4  17       44.67       52.96      5.21 o
  -5   4  17       51.72       66.21      6.80 o
  -4   4  17      122.05      123.16      5.95 o
  -3   4  17       58.19       57.15      5.83 o
  -2   4  17      147.17      133.44      5.76 o
  -1   4  17       48.09       60.06      5.67 o
   0   4  17      139.21      107.99      7.12 o
   1   4  17       43.63       55.83      9.23 o
   2   4  17       60.99       72.66      7.66 o
   3   4  17       12.97       12.98      7.91 o
   4   4  17       21.95       36.89     10.97 o
  -7   5  17       75.64       84.63      6.12 o
  -6   5  17      198.72      203.70      5.84 o
  -5   5  17      159.54      137.00      5.17 o
  -4   5  17       27.10       29.68      5.54 o
  -3   5  17      114.13      131.30      6.03 o
  -2   5  17       30.28       34.14      5.38 o
  -1   5  17        0.83        5.85      6.26 o
   0   5  17      132.17      132.62      6.57 o
   1   5  17      120.44      109.27      6.47 o
   2   5  17       11.51        7.10      7.25 o
   3   5  17       40.32       45.40      8.44 o
  -5   6  17       49.19       34.17      6.54 o
  -4   6  17       11.42        9.36      5.37 o
  -3   6  17       28.69       31.78      5.98 o
  -2   6  17       34.20       39.28      5.80 o
  -1   6  17        0.94        5.50      6.56 o
   0   6  17       17.36       23.67      7.11 o
   1   6  17        0.84       -3.02      7.75 o
 -10   0  18      143.91      123.04      5.97 o
  -9   0  18       31.76       39.54      8.95 o
  -8   0  18       27.88       41.83     10.15 o
  -7   0  18      559.36      561.59      8.43 o
  -6   0  18      630.24      619.19      7.89 o
  -5   0  18        4.54       10.16      7.54 o
  -4   0  18      379.63      390.67     11.34 o
  -3   0  18      332.28      310.80      7.29 o
  -2   0  18        6.62        1.71     10.33 o
  -1   0  18      301.49      304.11      9.74 o
   0   0  18     1317.13     1301.07     14.22 o
   1   0  18       24.10       23.35     10.99 o
   2   0  18       27.47       41.78     11.14 o
   3   0  18      169.73      200.38     11.54 o
   4   0  18       30.54       22.23     11.04 o
   5   0  18        5.57       14.15     10.89 o
 -10   1  18        1.65        5.13      4.84 o
  -9   1  18       90.03       81.98      4.95 o
  -8   1  18        5.73       19.06      4.73 o
  -7   1  18       53.49       51.22      5.42 o
  -6   1  18       43.16       43.73      4.84 o
  -5   1  18      313.06      278.34      5.51 o
  -4   1  18        1.66        1.68      5.23 o
  -3   1  18       45.28       56.68      5.76 o
  -2   1  18      252.77      265.69      6.49 o
  -1   1  18       50.28       43.07      5.73 o
   0   1  18       37.02       49.59      6.36 o
   1   1  18       39.61       42.87      7.73 o
   2   1  18       82.38       75.42      8.09 o
   3   1  18        9.06       11.23      7.98 o
   4   1  18       24.38       31.99      8.41 o
   5   1  18       11.71       19.46      8.30 o
  -9   2  18       22.79       32.21      4.87 o
  -8   2  18       68.89       75.95      5.50 o
  -7   2  18       15.95       18.00      5.68 o
  -6   2  18        2.23        3.77      6.27 o
  -5   2  18       50.01       50.39      5.71 o
  -4   2  18      187.99      186.52      8.28 o
  -3   2  18       95.99       84.46      5.21 o
  -2   2  18      103.30       98.35      5.63 o
  -1   2  18       22.65       29.57      5.34 o
   0   2  18       68.03       69.69      6.06 o
   1   2  18       12.17       11.13      6.18 o
   2   2  18        1.05        4.84      7.64 o
   3   2  18       33.91       34.43      8.92 o
   4   2  18        7.34        8.18      9.45 o
   5   2  18        9.70       19.72     10.75 o
  -9   3  18       66.21       82.56      5.96 o
  -8   3  18      204.88      193.81      5.47 o
  -7   3  18        4.40       14.32      5.84 o
  -6   3  18       46.32       58.60      8.28 o
  -5   3  18      157.56      153.96      5.67 o
  -4   3  18        1.93        9.37      5.53 o
  -3   3  18       18.99       30.38      5.65 o
  -2   3  18       11.79       17.87      6.33 o
  -1   3  18      218.43      217.43      6.15 o
   0   3  18       18.80       23.20      5.87 o
   1   3  18      139.62      173.13      7.57 o
   2   3  18      132.51      133.28      7.11 o
   3   3  18        9.38        4.88      8.02 o
   4   3  18       23.26       32.96      8.63 o
  -8   4  18       17.92       34.64      6.12 o
  -7   4  18      213.60      198.67      9.95 o
  -6   4  18       49.55       48.38      6.32 o
  -5   4  18       47.94       72.30      6.35 o
  -4   4  18       77.01       84.50      8.87 o
  -3   4  18       86.22       99.18      6.35 o
  -2   4  18        4.15       10.85      5.96 o
  -1   4  18        1.39       15.23      5.71 o
   0   4  18       65.06       63.43      6.99 o
   1   4  18        6.45        8.31      6.92 o
   2   4  18       95.25      102.75     12.64 o
   3   4  18       55.81       60.86     10.29 o
  -6   5  18       36.11       23.85      4.80 o
  -5   5  18        0.11        0.76      5.57 o
  -4   5  18       25.06       17.02      5.65 o
  -3   5  18        3.88       11.32      6.42 o
  -2   5  18        0.53        1.67      5.96 o
  -1   5  18        7.27        3.96      6.42 o
   0   5  18        0.15       -1.02      6.93 o
   1   5  18        0.07        4.38      6.92 o
   2   5  18        7.28        7.06      6.95 o
  -3   6  18       44.40       48.16      6.18 o
  -2   6  18       16.29       27.54      5.81 o
  -1   6  18        6.38       15.06      8.87 o
  -9   1  19       86.56       83.32      4.92 o
  -8   1  19       30.78       42.36      7.62 o
  -7   1  19       82.20       71.04      6.22 o
  -6   1  19       13.61       16.80      5.77 o
  -5   1  19      117.43      125.31      5.21 o
  -4   1  19      106.25      104.84      6.20 o
  -3   1  19       31.78       38.49      5.81 o
  -2   1  19      101.16      107.85      5.88 o
  -1   1  19      373.77      358.36      7.47 o
   0   1  19       25.10       27.49      7.85 o
   1   1  19       10.56       17.76      6.93 o
   2   1  19       14.29       11.83      7.96 o
   3   1  19       16.56       11.04      8.40 o
   4   1  19        0.04        6.11      8.28 o
  -8   2  19       46.03       56.92      5.37 o
  -7   2  19       12.68        5.32      4.80 o
  -6   2  19      111.09      111.92      7.23 o
  -5   2  19      122.94      121.33      6.96 o
  -4   2  19        0.13        1.34     10.20 o
  -3   2  19      189.39      202.38      6.49 o
  -2   2  19      250.08      228.42      6.14 o
  -1   2  19       45.32       33.71      6.49 o
   0   2  19      136.42      155.33      6.36 o
   1   2  19      180.61      175.67      7.69 o
   2   2  19        0.45        9.10      7.71 o
   3   2  19        0.88        3.25      8.87 o
   4   2  19      129.89      124.67     11.12 o
  -8   3  19        2.66        6.37      8.54 o
  -7   3  19        8.69       16.68      6.26 o
  -6   3  19       26.15       29.93      5.62 o
  -5   3  19        4.67       -2.09      4.82 o
  -4   3  19       17.52       10.48      5.07 o
  -3   3  19       56.59       53.10      6.00 o
  -2   3  19        0.31        2.64      5.28 o
  -1   3  19        0.43        5.66      6.26 o
   0   3  19       31.16       31.12      5.65 o
   1   3  19        0.94        1.41      6.85 o
   2   3  19        1.49       -2.45     13.36 o
   3   3  19       13.17       19.75      8.15 o
  -7   4  19       29.63       51.03      7.60 o
  -6   4  19      114.73      112.92      7.36 o
  -5   4  19       37.79       42.99      5.91 o
  -4   4  19        0.83       -5.20      6.54 o
  -3   4  19        1.16        8.02      5.37 o
  -2   4  19       79.80       82.67      6.62 o
  -1   4  19        3.67       17.49      6.62 o
   0   4  19       19.92       27.34      7.02 o
   1   4  19        1.22        4.93      6.91 o
   2   4  19        4.72       11.25      6.62 o
  -5   5  19        3.27        8.03      5.85 o
  -4   5  19       43.74       49.80      5.77 o
  -3   5  19       10.65       10.54      8.52 o
  -2   5  19        1.13        9.12      5.42 o
  -1   5  19      121.91      112.03      6.66 o
   0   5  19        2.74        4.05      7.00 o
  -8   0  20      225.99      197.30     10.09 o
  -7   0  20        8.52       10.65      6.23 o
  -6   0  20       13.23       20.84      5.56 o
  -5   0  20       77.53       84.89      7.05 o
  -4   0  20       50.98       47.43      8.58 o
  -3   0  20       40.74       65.95      9.99 o
  -2   0  20       81.42       89.96     11.10 o
  -1   0  20       59.78       65.82     11.04 o
   0   0  20        0.93        5.05     13.06 o
   1   0  20        1.40       11.51     10.84 o
   2   0  20      320.71      292.62     12.10 o
   3   0  20       61.06       75.89     12.28 o
  -8   1  20        5.45       11.34      5.58 o
  -7   1  20      133.30      121.12      5.24 o
  -6   1  20       49.16       37.83      5.02 o
  -5   1  20        4.62       11.58      4.78 o
  -4   1  20        0.87       -2.93      5.66 o
  -3   1  20      117.67      110.79      5.85 o
  -2   1  20       52.29       54.16      5.82 o
  -1   1  20        2.23        8.49      6.25 o
   0   1  20       25.59       36.17      7.96 o
   1   1  20        7.42       13.07      8.01 o
   2   1  20        0.84        0.69      8.04 o
   3   1  20       33.48       38.40      7.65 o
  -7   2  20        1.95       -0.02      4.63 o
  -6   2  20        0.56        5.81      5.07 o
  -5   2  20        7.47       14.98      5.43 o
  -4   2  20        0.60       12.71      6.00 o
  -3   2  20        1.85        1.78      6.68 o
  -2   2  20       29.94       29.72      6.24 o
  -1   2  20        5.49       11.84      5.65 o
   0   2  20       24.56       33.22      6.73 o
   1   2  20        0.19        8.03      6.38 o
   2   2  20       10.92       11.47      7.40 o
  -7   3  20       32.77       39.83      5.49 o
  -6   3  20       70.33       65.89      6.01 o
  -5   3  20        6.72        0.89      5.82 o
  -4   3  20      121.55      132.09      6.49 o
  -3   3  20      287.03      280.08     15.79 o
  -2   3  20       27.95       17.98      5.48 o
  -1   3  20       70.91       73.28      6.67 o
   0   3  20        2.75        7.41      6.03 o
   1   3  20        4.89        6.75      5.91 o
   2   3  20        0.42       10.20      8.09 o
  -5   4  20      124.35      114.70      6.16 o
  -4   4  20      125.25      106.85      5.66 o
  -3   4  20        2.09       -0.46      5.58 o
  -2   4  20       48.71       63.62      6.10 o
  -1   4  20       27.36       24.22      6.68 o
   0   4  20        2.34        6.95      7.09 o
  -7   1  21        2.26       25.17      5.01 o
  -6   1  21       95.33       86.48      4.98 o
  -5   1  21       33.14       27.61      4.76 o
  -4   1  21        6.90       20.53      6.19 o
  -3   1  21       59.05       72.56      6.24 o
  -2   1  21       16.63       25.73      6.12 o
  -1   1  21        1.83       16.08      6.97 o
   0   1  21        2.09        9.17      6.84 o
   1   1  21      149.20      141.43      7.59 o
  -6   2  21        0.55        0.67      7.36 o
  -5   2  21       37.31       45.21      5.80 o
  -4   2  21      108.72      105.11      6.87 o
  -3   2  21        0.72      -11.77      5.88 o
  -2   2  21        0.21        1.16      5.75 o
  -1   2  21       69.59       72.93      6.32 o
   0   2  21       67.74       64.19      7.73 o
   1   2  21       32.83       29.94      7.52 o
  -5   3  21        1.23        2.79      5.83 o
  -4   3  21        5.68       14.92      5.80 o
  -3   3  21       18.07       24.37      5.57 o
  -2   3  21        2.18        3.85      5.87 o
  -1   3  21        0.19        3.44      6.10 o
  -5   0  22       23.45       26.89      7.52 o
  -4   0  22       66.60       71.86      7.65 o
  -3   0  22       39.89       34.12     11.91 o
  -2   0  22      116.39      115.95     11.24 o
  -1   0  22        0.92       -7.30     10.95 o
  -4   1  22        3.72        8.07      6.22 o
  -3   1  22        2.60       10.69      6.18 o
  -2   1  22       43.91       51.48      7.97 o
  -1   1  22       70.77       54.95      7.04 o
 
